# Supplementary material for: Nanoscale covalent organic frameworks for enhanced photocatalytic hydrogen production
Source: Nat Commun. 2024 Aug 1;15:6482. doi: 10.1038/s41467-024-50839-3 (PMC11294449; doi:10.1038/s41467-024-50839-3)
Supplement: Supplementary file 3 — Source data [file 41467_2024_50839_MOESM3_ESM.xlsx]

## Sheet: Figure 1
	Figure 1c				Figure 1e
	nm	Height (nm)			nm	Height (nm)
	0	-0.87613			0	0.7744
	6.485	-1.13744			6.55613	0.7744
	12.97	-1.06547			13.1123	0.68167
	19.455	-0.99281			19.6684	0.58839
	25.94	-0.75387			26.2245	0.66214
	32.425	-0.6819			32.7806	0.73535
	38.91	-0.60924			39.3368	0.47559
	45.395	-0.53728			45.8929	0.4577
	51.88	-0.46531			52.449	0.53091
	58.365	-0.55963			59.0052	0.60466
	64.85	-0.65396			65.5613	0.67841
	71.335	-0.58129			72.1174	0.25163
	77.82	-0.67561			78.6736	1.32537
	84.305	-0.77063			85.2297	2.06615
	90.79	-0.86495			91.7858	2.38122
	97.275	-0.79229			98.3419	2.78794
	103.76	-0.88661			104.898	3.02872
	110.245	-0.81465			111.454	3.26896
	116.73	-0.90897			118.01	3.17569
	123.215	-1.17027			124.567	3.41592
	129.7	-1.26459			131.123	3.15616
	136.185	-1.02565			137.679	2.63773
	142.67	-1.11997			144.235	2.37797
	149.155	-1.38057			150.791	1.95118
	155.64	-1.47559			157.347	1.52494
	162.125	-1.56991			163.903	0.93166
	168.61	-1.49725			170.459	0.33839
	175.095	-1.59157			177.016	0.98698
	181.58	-1.68589			183.572	0.56019
	188.065	-1.28066			190.128	0.63394
	194.55	0.12367			196.684	0.54067
	201.035	1.69572			203.24	0.44794
	207.52	3.43477			209.796	0.52115
	214.005	5.00682			216.352	0.5949
	220.49	5.91233			222.908	0.40998
	226.975	6.48456			229.464	0.3167
	233.46	7.05609			236.021	0.39045
	239.945	7.46202			242.577	0.29718
	246.43	6.70115			249.133	-0.12852
	252.915	5.27372			255.689	-0.05531
	259.4	4.34586			262.245	-0.31506
	265.885	3.08542			268.801	-0.16648
	272.37	1.82428			275.357	-0.42623
	278.855	0.22987			281.913	-0.5195
	285.34	-1.19682			288.47	-0.94574
	291.825	-1.95767			295.026	0.46095
	298.31	-2.05199			301.582	1.5347
	304.795	-1.98003			308.138	2.44196
	311.28	-2.07435			314.694	2.75703
	317.765	-2.00169			321.25	3.16376
	324.25	-1.92973			327.806	3.40399
	330.735	-2.02405			334.363	3.47774
	337.22	-1.95208			340.919	3.38447
	343.705	-1.87942			347.475	3.29174
	350.19	-1.97374			354.031	2.93979
	356.675	-2.06806			360.587	2.84705
	363.16	-1.82912			367.143	2.58675
	369.645	-1.75716			373.699	1.827
	376.13	-1.85148			380.255	0.73373
	382.615	-1.9458			386.812	-1.35949
	389.1	-2.04012			393.368	-1.11927
	395.585	-2.30142			399.924	-1.13716
	402.07	-2.22876			406.48	-1.23043
	408.555	-2.15679			413.036	-0.9902
	415.04	-2.08483			419.592	-0.91645
	421.525	-2.01217			426.148	-1.00972
	428.01	-2.10649			432.704	-1.103
	434.495	-2.20081			439.261	-1.19573
	440.98	-2.29513			445.817	-1.21416
	447.465	-2.22317			452.373	-1.14041
	453.95	-2.15121			458.929	-1.23369
	460.435	-2.07854			465.485	-1.15994
	466.92	-2.00658
	473.405	-1.93392
	479.89	-2.02824
	486.375	-1.95628
	492.86	-1.71733
	499.345	-1.97863
	505.83	-2.23924
	512.315	-2.00029
	518.8	-1.76135
	525.285	-1.68938
	531.77	-1.95069
	538.255	-1.71174
	544.74	-1.80606
	551.225	-1.7334
	557.71	-1.82772
	564.195	-1.92274

## Sheet: Figure 2
Figure 2a						Figure 2b						Figure 2e				Figure 2f
bulk TFP-BpyD COF			TFP-BpyD nano-COF			TFP-BpyD nano-COF		TFP-BpyD COF				Time (h)	H2 evolved (umol)			TFP-BpyD nano-COF
Wavelength (nm)	%T		Wavelength (nm)	%T		Time (h)	H2 evolved (mmol/g)	Time (h)	H2 evolved (mmol/g)			1	17.4401			Wavelength (nm)	Absorption / a.u.		Wavelength (nm)	EQE / %
800	93.2388		800	98.4189		1	203.384	1	1.44832			2	52.6817			800	0		420	9.95
799	93.2076		799	98.4022		2	614.363	2	2.27963			3	90.1134			799	8.18763e-05		515	4.37
798	93.1852		798	98.4066		3	1050.88	3	3.08501			4	126.605			798	6.05603e-05		595	0
797	93.2113		797	98.4108		4	1476.45	4	3.87076			5	162.302			797	4.00614e-05
796	93.2005		796	98.3637		5	1892.74	5	4.64306			6	195.797			796	0.000270495
795	93.2287		795	98.3802								7	227.447			795	0.000189666
794	93.2125		794	98.3858								19	503.679			794	0.000162425
793	93.2019		793	98.3649		Figure 2c						20	525.51			793	0.000264603
792	93.181		792	98.3698		TFP-BpyD nano-COF	H2 evolved (umol)	error bar	H2 evolution rate (mmol/g/h)	error bar		21	544.905			792	0.000240682
791	93.2118		791	98.3697		0.05 mL	3.5	0.21741	206.5	12.7962		22	563.584			791	0.000240945
790	93.2177		790	98.3454		0.10 mL	1.2	0.1186	34.4	3.47659		23	580.518			790	0.0003598
789	93.1915		789	98.3353		0.50 mL	0.8	0.06018	4.6	0.33993		24	597.336			789	0.000409433
788	93.1985		788	98.3327		1.00 mL	0.4	0.01247	1.1	0.03742		25	613.291			788	0.00042201
787	93.2157		787	98.3415								26	628.145			787	0.000379203
786	93.19		786	98.2969								27	641.652			786	0.000597451
785	93.1928		785	98.2903		Figure 2d						28	649.672			785	0.000629768
784	93.16		784	98.3076		Pt content (wt%)	H2 evolved (umol)	error bar	H2 evolution rate (mmol/g/h)	error bar		42	827.163			784	0.000544792
783	93.1632		783	98.2914		5	7.1	0.32998	206.6	9.98744						783	0.000624133
782	93.1801		782	98.2883		10	8.1	0.16997	234.9	5.85738						782	0.000639489
781	93.1634		781	98.2799		15	8.6	0.30912	249.8	9.01308						781	0.000680743
780	93.1616		780	98.285												780	0.000655664
779	93.1773		779	98.2424		AA concentration	H2 evolved (umol)	error bar	H2 evolution rate (mmol/g/h)	error bar						779	0.000864456
778	93.1695		778	98.2557		0.1 M	8.6	0.30912	249.8	9.01308						778	0.000799239
777	93.1575		777	98.271		0.2 M	17.5	0.94163	510.1	27.1885						777	0.000724073
776	93.1502		776	98.2558		0.5 M	11	0.90308	319.7	25.4774						776	0.000798626
775	93.1688		775	98.2531												775	0.000812206
774	93.1376		774	98.2092												774	0.00103
773	93.1657		773	98.227												773	0.00093979
772	93.1382		772	98.2129												772	0.00101
771	93.1392		771	98.2065												771	0.00104
770	93.1449		770	98.1811												770	0.00116
769	93.1589		769	98.1751												769	0.00119
768	93.1445		768	98.1911												768	0.00112
767	93.1399		767	98.1597												767	0.00127
766	93.1217		766	98.1458												766	0.00134
765	93.1154		765	98.1675												765	0.00123
764	93.1453		764	98.1314												764	0.00141
763	93.1283		763	98.1193												763	0.00147
762	93.0976		762	98.1343												762	0.00139
761	93.1156		761	98.122												761	0.00145
760	93.0971		760	98.1282												760	0.00142
759	93.0998		759	98.1142												759	0.00149
758	93.1176		758	98.0907												758	0.00161
757	93.101		757	98.0986												757	0.00157
756	93.098		756	98.1046												756	0.00154
755	93.0871		755	98.0983												755	0.00157
754	93.0952		754	98.0939												754	0.00159
753	93.1146		753	98.0767												753	0.00168
752	93.0924		752	98.0753												752	0.00168
751	93.0627		751	98.0746												751	0.00169
750	93.0779		750	98.0602												750	0.00176
749	93.0698		749	98.0657												749	0.00173
748	93.0803		748	98.0407												748	0.00185
747	93.0436		747	98.0442												747	0.00184
746	93.0529		746	98.0419												746	0.00185
745	93.0492		745	98.0084												745	0.00201
744	93.042		744	98.0299												744	0.00191
743	93.0479		743	98.0146												743	0.00198
742	93.0274		742	98.0042												742	0.00203
741	93.0422		741	98.0094												741	0.00201
740	93.0361		740	97.9927												740	0.00209
739	93.037		739	98.008												739	0.00201
738	93.0176		738	97.9963												738	0.00207
737	93.029		737	98.005												737	0.00203
736	93.016		736	97.9713												736	0.00219
735	93.0374		735	97.9772												735	0.00217
734	93.0135		734	97.9698												734	0.0022
733	93.0013		733	97.9783												733	0.00216
732	93.0072		732	97.9866												732	0.00212
731	92.9804		731	97.96												731	0.00225
730	93.0117		730	97.9815												730	0.00214
729	92.9799		729	97.9548												729	0.00228
728	92.9799		728	97.9577												728	0.00226
727	92.9792		727	97.9539												727	0.00228
726	92.9922		726	97.9702												726	0.0022
725	92.9732		725	97.9702												725	0.0022
724	92.9613		724	97.9533												724	0.00228
723	92.9506		723	97.9236												723	0.00243
722	92.9644		722	97.9398												722	0.00235
721	92.9645		721	97.928												721	0.00241
720	92.9584		720	97.9456												720	0.00232
719	92.9481		719	97.9218												719	0.00244
718	92.9554		718	97.9367												718	0.00236
717	92.9252		717	97.9386												717	0.00236
716	92.9622		716	97.9259												716	0.00242
715	92.9495		715	97.9284												715	0.00241
714	92.9327		714	97.9207												714	0.00244
713	92.9309		713	97.925												713	0.00242
712	92.938		712	97.922												712	0.00244
711	92.935		711	97.9114												711	0.00249
710	92.9342		710	97.9148												710	0.00247
709	92.9325		709	97.9125												709	0.00248
708	92.9198		708	97.9079												708	0.00251
707	92.9174		707	97.8909												707	0.00259
706	92.9131		706	97.9198												706	0.00245
705	92.9107		705	97.9118												705	0.00249
704	92.8991		704	97.8806												704	0.00264
703	92.8999		703	97.8825												703	0.00263
702	92.8989		702	97.887												702	0.00261
701	92.889		701	97.8807												701	0.00264
700	92.887		700	97.8684												700	0.0027
699	92.8808		699	97.8769												699	0.00266
698	92.8872		698	97.8694												698	0.0027
697	92.8735		697	97.8755												697	0.00267
696	92.8743		696	97.8663												696	0.00271
695	92.8635		695	97.8522												695	0.00278
694	92.8819		694	97.85												694	0.00279
693	92.8614		693	97.8288												693	0.0029
692	92.8843		692	97.8435												692	0.00282
691	92.8587		691	97.8506												691	0.00279
690	92.8595		690	97.8349												690	0.00287
689	92.8529		689	97.8254												689	0.00291
688	92.8391		688	97.8195												688	0.00294
687	92.8327		687	97.8214												687	0.00293
686	92.8367		686	97.7908												686	0.00308
685	92.8419		685	97.7929												685	0.00307
684	92.8282		684	97.7997												684	0.00304
683	92.8205		683	97.7944												683	0.00306
682	92.8263		682	97.7769												682	0.00315
681	92.8273		681	97.7643												681	0.00321
680	92.8103		680	97.7536												680	0.00327
679	92.8132		679	97.755												679	0.00326
678	92.8065		678	97.7444												678	0.00331
677	92.8049		677	97.7508												677	0.00328
676	92.8113		676	97.7262												676	0.0034
675	92.7962		675	97.7092												675	0.00348
674	92.7932		674	97.7056												674	0.0035
673	92.7935		673	97.7084												673	0.00349
672	92.7998		672	97.6946												672	0.00356
671	92.7809		671	97.6785												671	0.00364
670	92.7822		670	97.6734												670	0.00366
669	92.7754		669	97.6727												669	0.00366
668	92.7694		668	97.652												668	0.00377
667	92.7747		667	97.6362												667	0.00384
666	92.7627		666	97.6348												666	0.00385
665	92.7633		665	97.6129												665	0.00396
664	92.7381		664	97.6102												664	0.00397
663	92.7568		663	97.59												663	0.00407
662	92.7364		662	97.5738												662	0.00415
661	92.7511		661	97.5583												661	0.00423
660	92.7348		660	97.5477												660	0.00428
659	92.7365		659	97.5276												659	0.00438
658	92.7236		658	97.5248												658	0.00439
657	92.7089		657	97.5083												657	0.00448
656	92.7247		656	97.489												656	0.00457
655	92.7154		655	97.4829												655	0.0046
654	92.7227		654	97.4639												654	0.00469
653	92.7074		653	97.441												653	0.00481
652	92.7055		652	97.4157												652	0.00493
651	92.7028		651	97.4008												651	0.00501
650	92.7093		650	97.4005												650	0.00501
649	92.7014		649	97.3879												649	0.00507
648	92.6927		648	97.3672												648	0.00517
647	92.6843		647	97.3518												647	0.00525
646	92.6836		646	97.329												646	0.00536
645	92.6827		645	97.323												645	0.00539
644	92.6706		644	97.2928												644	0.00554
643	92.6685		643	97.2818												643	0.00559
642	92.6723		642	97.2556												642	0.00572
641	92.6663		641	97.2503												641	0.00575
640	92.6578		640	97.2339												640	0.00583
639	92.6469		639	97.219												639	0.00591
638	92.6584		638	97.1872												638	0.00606
637	92.653		637	97.1921												637	0.00604
636	92.6473		636	97.1672												636	0.00616
635	92.6308		635	97.1512												635	0.00624
634	92.6265		634	97.1218												634	0.00639
633	92.6354		633	97.1002												633	0.00649
632	92.6317		632	97.0918												632	0.00654
631	92.6308		631	97.0724												631	0.00663
630	92.6108		630	97.0729												630	0.00663
629	92.6046		629	97.0629												629	0.00668
628	92.6093		628	97.0348												628	0.00682
627	92.6023		627	97.0153												627	0.00692
626	92.6063		626	97.0056												626	0.00696
625	92.6019		625	96.9578												625	0.0072
624	92.6008		624	96.9652												624	0.00716
623	92.5872		623	96.961												623	0.00718
622	92.5763		622	96.9313												622	0.00733
621	92.5782		621	96.9135												621	0.00742
620	92.5805		620	96.8859												620	0.00756
619	92.5761		619	96.8776												619	0.0076
618	92.5562		618	96.8599												618	0.00769
617	92.5529		617	96.8287												617	0.00784
616	92.5555		616	96.8032												616	0.00797
615	92.5401		615	96.7887												615	0.00804
614	92.538		614	96.7655												614	0.00816
613	92.5415		613	96.7576												613	0.0082
612	92.5189		612	96.7431												612	0.00827
611	92.5314		611	96.7036												611	0.00846
610	92.5231		610	96.6627												610	0.00867
609	92.5048		609	96.6409												609	0.00878
608	92.5075		608	96.6336												608	0.00881
607	92.4997		607	96.6037												607	0.00896
606	92.484		606	96.59												606	0.00903
605	92.4764		605	96.5154												605	0.0094
604	92.4768		604	96.5035												604	0.00946
603	92.4565		603	96.4832												603	0.00956
602	92.46		602	96.4599												602	0.00968
601	92.4471		601	96.449												601	0.00973
600	92.4598		600	96.4061												600	0.00995
599	92.4358		599	96.3746												599	0.01011
598	92.4379		598	96.3432												598	0.01026
597	92.4411		597	96.3342												597	0.01031
596	92.4283		596	96.2943												596	0.01051
595	92.4216		595	96.2757												595	0.0106
594	92.409		594	96.2481												594	0.01074
593	92.4161		593	96.2033												593	0.01096
592	92.4015		592	96.1906												592	0.01103
591	92.4038		591	96.1758												591	0.0111
590	92.4105		590	96.1491												590	0.01123
589	92.4229		589	96.1252												589	0.01135
588	92.4098		588	96.0954												588	0.0115
587	92.4115		587	96.064												587	0.01166
586	92.4008		586	96.0421												586	0.01177
585	92.4077		585	96.0175												585	0.01189
584	92.3934		584	95.9891												584	0.01204
583	92.3833		583	95.9537												583	0.01221
582	92.3921		582	95.9292												582	0.01234
581	92.4019		581	95.8948												581	0.01251
580	92.3817		580	95.8638												580	0.01266
579	92.3885		579	95.8349												579	0.01281
578	92.389		578	95.7943												578	0.01301
577	92.3835		577	95.7387												577	0.01329
576	92.3847		576	95.7211												576	0.01338
575	92.3769		575	95.6603												575	0.01369
574	92.3792		574	95.6042												574	0.01397
573	92.3736		573	95.588												573	0.01405
572	92.3564		572	95.5209												572	0.01439
571	92.3704		571	95.485												571	0.01457
570	92.3703		570	95.4303												570	0.01485
569	92.3996		569	95.4016												569	0.01499
568	92.3912		568	95.3338												568	0.01533
567	92.3734		567	95.2765												567	0.01562
566	92.3816		566	95.221												566	0.0159
565	92.3778		565	95.1732												565	0.01614
564	92.3683		564	95.0868												564	0.01658
563	92.3805		563	95.0041												563	0.017
562	92.3602		562	94.9352												562	0.01735
561	92.3449		561	94.8588												561	0.01774
560	92.3642		560	94.7777												560	0.01815
559	92.3413		559	94.6939												559	0.01858
558	92.3516		558	94.6102												558	0.019
557	92.3437		557	94.5055												557	0.01953
556	92.3428		556	94.4048												556	0.02005
555	92.332		555	94.3142												555	0.02051
554	92.3238		554	94.2052												554	0.02107
553	92.32		553	94.1011												553	0.0216
552	92.3301		552	93.9811												552	0.02221
551	92.3102		551	93.8615												551	0.02283
550	92.3244		550	93.7308												550	0.0235
549	92.3128		549	93.5982												549	0.02418
548	92.3069		548	93.4681												548	0.02485
547	92.2931		547	93.3261												547	0.02558
546	92.302		546	93.177												546	0.02635
545	92.2877		545	92.9953												545	0.02729
544	92.3093		544	92.8309												544	0.02814
543	92.2907		543	92.6555												543	0.02905
542	92.2817		542	92.4474												542	0.03013
541	92.2879		541	92.2348												541	0.03124
540	92.2827		540	92.0076												540	0.03243
539	92.2885		539	91.7615												539	0.03372
538	92.286		538	91.4911												538	0.03514
537	92.2953		537	91.2034												537	0.03666
536	92.2732		536	90.9098												536	0.03821
535	92.2721		535	90.5676												535	0.04002
534	92.2817		534	90.228												534	0.04183
533	92.2829		533	89.807												533	0.04408
532	92.2771		532	89.3999												532	0.04627
531	92.2977		531	88.9334												531	0.04879
530	92.2943		530	88.4405												530	0.05147
529	92.2923		529	87.8842												529	0.0545
528	92.2878		528	87.2861												528	0.05779
527	92.3018		527	86.6428												527	0.06135
526	92.3045		526	85.9577												526	0.06517
525	92.327		525	85.2042												525	0.06941
524	92.3198		524	84.3911												524	0.07403
523	92.3233		523	83.5362												523	0.07893
522	92.3367		522	82.6026												522	0.08434
521	92.3509		521	81.6021												521	0.09021
520	92.3707		520	80.5374												520	0.09653
519	92.3816		519	79.4075												519	0.10333
518	92.3872		518	78.2255												518	0.11055
517	92.3948		517	76.9561												517	0.11843
516	92.4075		516	75.6304												516	0.12679
515	92.4249		515	74.2708												515	0.13553
514	92.4332		514	72.8384												514	0.1449
513	92.4665		513	71.3663												513	0.15473
512	92.4822		512	69.8465												512	0.16509
511	92.4805		511	68.3027												511	0.17585
510	92.4934		510	66.728												510	0.18708
509	92.519		509	65.1205												509	0.19882
508	92.5188		508	63.5128												508	0.21086
507	92.5389		507	61.8963												507	0.22327
506	92.5636		506	60.2786												506	0.23602
505	92.5707		505	58.6664												505	0.24907
504	92.5979		504	57.0894												504	0.26219
503	92.6027		503	55.531												503	0.27551
502	92.6262		502	54.0171												502	0.28882
501	92.635		501	52.5323												501	0.30224
500	92.6621		500	51.0943												500	0.3156
499	92.6583		499	49.721												499	0.32872
498	92.6587		498	48.3922												498	0.34176
497	92.6919		497	47.1108												497	0.35468
496	92.6984		496	45.8994												496	0.36722
495	92.708		495	44.7615												495	0.3793
494	92.7113		494	43.6663												494	0.39123
493	92.7452		493	42.6427												493	0.40265
492	92.7473		492	41.6693												492	0.41376
491	92.7609		491	40.7672												491	0.4243
490	92.7734		490	39.9156												490	0.43446
489	92.7805		489	39.1164												489	0.4442
488	92.8017		488	38.366												488	0.45353
487	92.802		487	37.669												487	0.46235
486	92.811		486	37.0048												486	0.47092
485	92.8126		485	36.3801												485	0.47911
484	92.8493		484	35.7926												484	0.48695
483	92.8392		483	35.2303												483	0.49457
482	92.8588		482	34.6692												482	0.5023
481	92.8748		481	34.1394												481	0.50972
480	92.8667		480	33.6129												480	0.5172
479	92.8833		479	33.1055												479	0.52452
478	92.8891		478	32.5827												478	0.53219
477	92.9021		477	32.0645												477	0.5399
476	92.9152		476	31.5417												476	0.54782
475	92.907		475	31.0176												475	0.55588
474	92.9146		474	30.4683												474	0.56449
473	92.9271		473	29.9205												473	0.57322
472	92.9551		472	29.3589												472	0.58234
471	92.9673		471	28.7927												471	0.59172
470	92.9583		470	28.2092												470	0.60157
469	92.9772		469	27.6161												469	0.6118
468	92.9854		468	27.0238												468	0.62224
467	92.9822		467	26.4326												467	0.63289
466	92.9991		466	25.8322												466	0.64395
465	93.0121		465	25.2338												465	0.65523
464	92.9937		464	24.6412												464	0.66668
463	93.027		463	24.0542												463	0.67828
462	93.026		462	23.4675												462	0.69017
461	93.0557		461	22.9091												461	0.70176
460	93.0513		460	22.3608												460	0.71342
459	93.0714		459	21.8294												459	0.725
458	93.0805		458	21.3163												458	0.73646
457	93.0957		457	20.8164												457	0.74788
456	93.1128		456	20.3418												456	0.75898
455	93.1085		455	19.8843												455	0.76994
454	93.1431		454	19.4477												454	0.78062
453	93.145		453	19.0287												453	0.79111
452	93.1558		452	18.6437												452	0.80095
451	93.1732		451	18.2665												451	0.81079
450	93.1913		450	17.9102												450	0.82027
449	93.1806		449	17.5649												449	0.82964
448	93.1946		448	17.2441												448	0.83852
447	93.2075		447	16.9431												447	0.847
446	93.2354		446	16.6452												446	0.85553
445	93.2432		445	16.3684												445	0.86361
444	93.2642		444	16.1073												444	0.87135
443	93.2685		443	15.8594												443	0.87882
442	93.2679		442	15.6178												442	0.88621
441	93.2871		441	15.3864												441	0.89339
440	93.3047		440	15.1648												440	0.90038
439	93.3141		439	14.9448												439	0.90741
438	93.3235		438	14.7398												438	0.91406
437	93.3443		437	14.5453												437	0.92046
436	93.3334		436	14.3612												436	0.92659
435	93.3752		435	14.1768												435	0.93281
434	93.3828		434	14.0043												434	0.9387
433	93.3891		433	13.8369												433	0.94449
432	93.4022		432	13.6792												432	0.95001
431	93.4321		431	13.5285												431	0.95534
430	93.4358		430	13.3861												430	0.96044
429	93.4484		429	13.2541												429	0.96521
428	93.4564		428	13.1262												428	0.96988
427	93.4759		427	13.0102												427	0.97415
426	93.4796		426	12.9051												426	0.97805
425	93.4883		425	12.8035												425	0.98186
424	93.5135		424	12.7178												424	0.9851
423	93.5293		423	12.6364												423	0.98818
422	93.5437		422	12.5694												422	0.99074
421	93.5624		421	12.5043												421	0.99325
420	93.5766		420	12.4581												420	0.99503
419	93.6033		419	12.4165												419	0.99664
418	93.585		418	12.3789												418	0.99809
417	93.6224		417	12.3585												417	0.99889
416	93.6342		416	12.3394												416	0.99963
415	93.6488		415	12.3308												415	0.99997
414	93.6655		414	12.33												414	1
413	93.6841		413	12.3345												413	0.99983
412	93.6819		412	12.3478												412	0.99931
411	93.7228		411	12.3626												411	0.99873
410	93.7174		410	12.3838												410	0.99791
409	93.7543		409	12.4099												409	0.99689
408	93.7618		408	12.4384												408	0.99579
407	93.7767		407	12.4725												407	0.99447
406	93.7918		406	12.5069												406	0.99314
405	93.8213		405	12.5473												405	0.99159
404	93.8277		404	12.5837												404	0.9902
403	93.8403		403	12.6274												403	0.98853
402	93.8445		402	12.674												402	0.98676
401	93.8856		401	12.7163												401	0.98515
400	93.8714		400	12.7674												400	0.98322
399	93.8897		399	12.8243												399	0.98108
398	93.9317		398	12.8801												398	0.97899
397	93.9282		397	12.9407												397	0.97673
396	93.9509		396	13.0037												396	0.97439
395	93.9658		395	13.0811												395	0.97154
394	93.9882		394	13.1462												394	0.96915
393	93.9795		393	13.225												393	0.96627
392	94.0045		392	13.3101												392	0.96318
391	94.0248		391	13.4025												391	0.95985
390	94.036		390	13.5001												390	0.95635
389	94.038		389	13.6042												389	0.95266
388	94.0661		388	13.7122												388	0.94885
387	94.0698		387	13.8331												387	0.94463
386	94.0661		386	13.9597												386	0.94024
385	94.0784		385	14.0967												385	0.93554
384	94.1033		384	14.2393												384	0.93069
383	94.119		383	14.3962												383	0.92542
382	94.1488		382	14.5592												382	0.92
381	94.1129		381	14.7275												381	0.91446
380	94.1427		380	14.9206												380	0.90819
379	94.1356		379	15.1152												379	0.90195
378	94.1556		378	15.327												378	0.89526
377	94.1661		377	15.5442												377	0.88848
376	94.1742		376	15.7836												376	0.88112
375	94.1678		375	16.0267												375	0.87376
374	94.1716		374	16.2924												374	0.86585
373	94.2084		373	16.5617												373	0.85796
372	94.2039		372	16.8414												372	0.84989
371	94.2168		371	17.1479												371	0.84121
370	94.2231		370	17.4657												370	0.83237
369	94.2112		369	17.7917												369	0.82347
368	94.2346		368	18.1217												368	0.81462
367	94.1971		367	18.4871												367	0.80501
366	94.2315		366	18.8528												366	0.79558
365	94.2472		365	19.232												365	0.78599
364	94.235		364	19.6224												364	0.77632
363	94.2283		363	20.0323												363	0.76636
362	94.246		362	20.4468												362	0.7565
361	94.2449		361	20.87												361	0.74664
360	94.2809		360	21.3042												360	0.73673
359	94.2782		359	21.763												359	0.72647
358	94.2906		358	22.2171												358	0.71653
357	94.3057		357	22.671												357	0.70679
356	94.2733		356	23.1459												356	0.69681
355	94.3029		355	23.6273												355	0.6869
354	94.3192		354	24.1016												354	0.67734
353	94.2982		353	24.5941												353	0.6676
352	94.3328		352	25.0761												352	0.65825
351	94.343		351	25.5731												351	0.6488
350	94.3725		350	26.0737												350	0.63947
349	94.3663		349	26.5634												349	0.63051
348	94.4202		348	27.058												348	0.62163
347	94.4397		347	27.5618												347	0.61275
346	94.4541		346	28.0431												346	0.60442
345	94.4454		345	28.5385												345	0.59599
344	94.4763		344	29.0284												344	0.58779
343	94.478		343	29.5114												343	0.57985
342	94.4902		342	29.9897												342	0.57211
341	94.5872		341	30.4723												341	0.56442
340	94.5384		340	30.9405												340	0.55708
339	94.6523		339	31.4039												339	0.54993
338	94.6177		338	31.8593												338	0.54299
337	94.6906		337	32.2804												337	0.53667
336	94.6452		336	32.7047												336	0.53039
335	94.6607		335	33.1083												335	0.52448
334	94.7111		334	33.4826												334	0.51907
333	94.6583		333	33.8383												333	0.51398
332	94.7072		332	34.1895												332	0.50901
331	94.7523		331	34.5049												331	0.50459
330	94.7796		330	34.825												330	0.50014
329	94.7615		329	35.0732												329	0.49673
328	94.7963		328	35.3297												328	0.49322
327	94.742		327	35.5786												327	0.48984
326	94.7923		326	35.7766												326	0.48717
325	94.7776		325	35.9505												325	0.48483
324	94.8049		324	36.0959												324	0.48289
323	94.8087		323	36.2268												323	0.48115
322	94.8137		322	36.3337												322	0.47973
321	94.7683		321	36.4122												321	0.47869
320	94.8361		320	36.4653												320	0.47799
319	94.8052		319	36.5106												319	0.47739
318	94.8655		318	36.5345												318	0.47707
317	94.8055		317	36.5406												317	0.47699
316	94.8021		316	36.5229												316	0.47723
315	94.7913		315	36.4799												315	0.47779
314	94.7907		314	36.4542												314	0.47813
313	94.7806		313	36.4119												313	0.47869
312	94.7633		312	36.3304												312	0.47977
311	94.7789		311	36.2714												311	0.48055
310	94.7569		310	36.1774												310	0.4818
309	94.7552		309	36.064												309	0.48331
308	94.7331		308	35.9649												308	0.48464
307	94.6907		307	35.8175												307	0.48662
306	94.7222		306	35.6885												306	0.48835
305	94.6736		305	35.5176												305	0.49066
304	94.6619		304	35.3496												304	0.49295
303	94.6866		303	35.1946												303	0.49506
302	94.6375		302	35.0163												302	0.49751
301	94.6324		301	34.8077												301	0.50038
300	94.5206		300	34.6151												300	0.50305
299	94.5883		299	34.4423												299	0.50546
298	94.5794		298	34.2039												298	0.50881
297	94.4914		297	34.0565												297	0.51089
296	94.5312		296	33.798												296	0.51455
295	94.5205		295	33.6236												295	0.51705
294	94.5856		294	33.4759												294	0.51917
293	94.5926		293	33.2366												293	0.52262
292	94.5286		292	32.9777												292	0.52638
291	94.5855		291	32.8139												291	0.52878
290	94.5079		290	32.5798												290	0.53223
289	94.4699		289	32.3105												289	0.53622
288	94.4574		288	31.8411												288	0.54327
287	94.4759		287	31.7591												287	0.54451
286	94.5067		286	31.6898												286	0.54556
285	94.4858		285	31.1811												285	0.55335
284	94.4963		284	31.3407												284	0.5509
283	94.4287		283	31.8879												283	0.54256
282	94.4761		282	35.8719												282	0.48589
281	94.4591		281	34.7176												281	0.50163
280	94.3708		280	31.7389												280	0.54482
279	94.4601		279	31.9517												279	0.5416
278	94.4398		278	32.2333												278	0.53738
277	94.4849		277	32.2153												277	0.53764
276	94.4692		276	33.3458												276	0.52104
275	94.4126		275	33.4939												275	0.51891
274	94.4796		274	31.8483												274	0.54316
273	94.4626		273	31.0803												273	0.55491
272	94.4112		272	33.2934												272	0.5218
271	94.4314		271	31.0034												271	0.5561
270	94.4637		270	32.6591												270	0.53106
269	94.4979		269	32.642												269	0.53131
268	94.428		268	32.4118												268	0.53472
267	94.4353		267	32.5706												267	0.53236
266	94.4497		266	32.1518												266	0.53859
265	94.4621		265	31.2709												265	0.55197
264	94.432		264	32.1974												264	0.53791
263	94.5147		263	32.9947												263	0.52614
262	94.4317		262	33.4038												262	0.5202
261	94.4783		261	33.1396												261	0.52403
260	94.4645		260	32.3708												260	0.53533
259	94.332		259	32.1857												259	0.53809
258	94.2879		258	32.255												258	0.53705
257	94.3137		257	32.2624												257	0.53694
256	94.1074		256	31.8764												256	0.54274
255	94.0087		255	32.4371												255	0.53434
254	93.6821		254	32.8389												254	0.52841
253	93.6407		253	33.4215												253	0.51995
252	93.2299		252	32.8254												252	0.52861
251	92.4542		251	32.6419												251	0.53131
250	92.9202		250	32.6627												250	0.531
--	--		249	33.2632												249	0.52223
--	--		248	33.1644												248	0.52367
--	--		247	33.3427												247	0.52109
--	--		246	32.8287												246	0.52856
--	--		245	32.0616												245	0.53995
--	--		244	32.6369												244	0.53139
--	--		243	31.4134												243	0.54978
--	--		242	32.027												242	0.54047
--	--		241	33.6401												241	0.51681
--	--		240	33.1504												240	0.52387
--	--		239	32.2812												239	0.53666
--	--		238	31.9483												238	0.54165
--	--		237	32.8637												237	0.52805
--	--		236	32.6108												236	0.53177
--	--		235	32.8297												235	0.52855
--	--		234	32.523												234	0.53307
--	--		233	32.3402												233	0.53578
--	--		232	32.7397												232	0.52987
--	--		231	33.3039												231	0.52165
--	--		230	31.9987												230	0.54089
--	--		229	31.9789												229	0.54119
--	--		228	31.7909												228	0.54403
--	--		227	31.8936												227	0.54248
--	--		226	32.2895												226	0.53654
--	--		225	32.7841												225	0.52922
--	--		224	32.5608												224	0.53251
--	--		223	33.3183												223	0.52144
--	--		222	31.9919												222	0.54099
--	--		221	34.415												221	0.50585
--	--		220	31.4212												220	0.54966
--	--		219	33.1344												219	0.5241
--	--		218	32.1664												218	0.53838
--	--		217	32.4409												217	0.53428
--	--		216	31.8877												216	0.54256
--	--		215	31.5675												215	0.54742
--	--		214	33.6195												214	0.5171
--	--		213	32.8334												213	0.5285
--	--		212	32.6126												212	0.53174
--	--		211	35.2821												211	0.49387
--	--		210	32.7032												210	0.53041
--	--		209	33.6164												209	0.51715
--	--		208	33.0773												208	0.52493
--	--		207	34.9575												207	0.49832
--	--		206	29.7232												206	0.57641
--	--		205	31.8585												205	0.54301
--	--		204	33.7009												204	0.51594
--	--		203	34.2052												203	0.50879
--	--		202	30.0203												202	0.57162
--	--		201	29.0723												201	0.58706
--	--		200	31.979												200	0.54119

## Sheet: Figure 3
Figure 3a											Figure 3b													Figure 3c													Figure 3d
TFP-BpyD nano-COF											PL spectra of TFP-BpyD nano-COF													PL spectra recorded in the presence of AA and Pt													TCSPC experiment for TFP-BpyD nano-COF
1.0 mL		0.5 mL		0.1 mL		0.05 mL		0.01 mL			1.0 mL		0.5 mL		0.25 mL		0.10 mL		0.05 mL		0.01 mL			0.10 mL		0.10 mL+Pt		0.10 mL+AA		1.0 mL		1.0 mL+Pt		1.0 mL+AA			0.10 mL		0.5 mL		1.0 mL
Wavelength (nm)	%T	Wavelength (nm)	%T	Wavelength (nm)	%T	Wavelength (nm)	%T	Wavelength (nm)	%T		Wavelength (nm)	PL	Wavelength (nm)	PL	Wavelength (nm)	PL	Wavelength (nm)	PL	Wavelength (nm)	PL	Wavelength (nm)	PL		Wavelength (nm)	PL	Wavelength (nm)	PL	Wavelength (nm)	PL	Wavelength (nm)	PL	Wavelength (nm)	PL	Wavelength (nm)	PL		Time / ns	Counts / a.u.	Time / ns	Counts / a.u.	Time / ns	Counts / a.u.
800	96.7097	800	98.1212	800	99.2178	800	99.5337	800	99.6814		350	220.725	350	2382	350	7657.5	350	35815.9	350	17266.7	350	8317.87		350	35815.9	350	32909.9	350	10996.1	350	220.725	350	402.966	350	197.288		0	17	0	17	0	40
799	96.6808	799	98.0859	799	99.1651	799	99.4718	799	99.6467		351	240.949	351	2480.13	351	7264.43	351	31342.8	351	16559.1	351	7478.52		351	31342.8	351	32116.7	351	10588	351	240.949	351	385.48	351	200.552		0.02441	24	0.04883	21	0.04883	35
798	96.6911	798	98.0637	798	99.1594	798	99.4866	798	99.6067		352	159.654	352	2210.68	352	6909.75	352	28503.8	352	15427.7	352	6614.29		352	28503.8	352	31033.7	352	10183.2	352	159.654	352	301.785	352	178.016		0.04883	16	0.09766	14	0.09766	28
797	96.6465	797	98.0571	797	99.1749	797	99.4759	797	99.602		353	176.039	353	2058.72	353	6166.08	353	25969.2	353	14366.2	353	6224.21		353	25969.2	353	30261.6	353	9423.27	353	176.039	353	377.714	353	147.66		0.07324	19	0.14648	11	0.14648	21
796	96.6343	796	98.0529	796	99.1486	796	99.4796	796	99.6108		354	179.437	354	2064.95	354	6062.35	354	23432.1	354	13561.2	354	5757.65		354	23432.1	354	29447.5	354	9089.36	354	179.437	354	270.187	354	157.232		0.09766	31	0.19531	10	0.19531	32
795	96.6582	795	98.0731	795	99.2118	795	99.5212	795	99.6983		355	210.852	355	1863.84	355	5820.25	355	21767.3	355	12719.7	355	5306.77		355	21767.3	355	28699.7	355	8866.78	355	210.852	355	269.167	355	182.808		0.12207	20	0.24414	9	0.24414	32
794	96.6337	794	98.0302	794	99.1534	794	99.5252	794	99.6335		356	146.618	356	1805.86	356	5734.6	356	20023.4	356	12553.9	356	5087.9		356	20023.4	356	29083.7	356	8547.23	356	146.618	356	287.359	356	131.479		0.14648	17	0.29297	20	0.29297	28
793	96.6189	793	98.0455	793	99.1776	793	99.4952	793	99.6508		357	136.802	357	1817.26	357	5644.28	357	18709.6	357	11969.1	357	5128.88		357	18709.6	357	28913.2	357	8725.61	357	136.802	357	218.483	357	145.537		0.1709	14	0.3418	17	0.3418	39
792	96.6009	792	98.0315	792	99.1642	792	99.4967	792	99.6275		358	137.537	358	1748.53	358	5754.52	358	17432.5	358	11955.8	358	5006.41		358	17432.5	358	29122.1	358	8638.25	358	137.537	358	194.052	358	117.041		0.19531	21	0.39063	20	0.39063	24
791	96.6123	791	98.0481	791	99.1963	791	99.5248	791	99.6415		359	159.046	359	1778.78	359	5725.57	359	17202.8	359	11285.1	359	4815.7		359	17202.8	359	29188.3	359	9042.31	359	159.046	359	181.216	359	149.466		0.21973	24	0.43945	17	0.43945	22
790	96.5825	790	98.0446	790	99.1771	790	99.4994	790	99.6504		360	133.109	360	1739.91	360	5982.6	360	16324.5	360	11551.6	360	4894.27		360	16324.5	360	29037.7	360	9158.57	360	133.109	360	214.744	360	111.137		0.24414	16	0.48828	13	0.48828	27
789	96.5701	789	98.0355	789	99.1627	789	99.4941	789	99.6412		361	126.932	361	1734.08	361	5892.87	361	15934.7	361	11542.9	361	4870.42		361	15934.7	361	29163.7	361	8884.4	361	126.932	361	195.488	361	104.444		0.26855	16	0.53711	22	0.53711	24
788	96.5563	788	98.0316	788	99.1624	788	99.5058	788	99.624		362	104.206	362	1653.13	362	6180.03	362	16123.2	362	11424.4	362	4601.28		362	16123.2	362	30244.7	362	8789.98	362	104.206	362	169.792	362	115.316		0.29297	21	0.58594	20	0.58594	31
787	96.5596	787	98.0312	787	99.1595	787	99.5043	787	99.6454		363	141.165	363	1809.84	363	6290.69	363	16107.3	363	11670	363	4589.96		363	16107.3	363	29752.9	363	8114.79	363	141.165	363	195.452	363	91.296		0.31738	21	0.63477	11	0.63477	22
786	96.5628	786	98.0357	786	99.1537	786	99.5089	786	99.6543		364	138.106	364	1957.24	364	6577.53	364	16252.6	364	11930.8	364	4382.54		364	16252.6	364	30105.8	364	7576.54	364	138.106	364	185.439	364	116.749		0.3418	19	0.68359	13	0.68359	28
785	96.5323	785	98.0248	785	99.162	785	99.486	785	99.6414		365	142.593	365	1876.04	365	6758.83	365	17043.7	365	12368.2	365	4495.96		365	17043.7	365	30795.4	365	7578.57	365	142.593	365	195.205	365	67.244		0.36621	11	0.73242	14	0.73242	31
784	96.4936	784	97.991	784	99.1248	784	99.4708	784	99.6175		366	100.518	366	1942.25	366	7159.13	366	17411.9	366	13072.1	366	4806.77		366	17411.9	366	30989.4	366	7859.45	366	100.518	366	169.798	366	117.935		0.39063	15	0.78125	14	0.78125	26
783	96.4853	783	98.0003	783	99.137	783	99.5005	783	99.6215		367	110.385	367	2123.54	367	7465.22	367	18485.8	367	13551.5	367	4734.83		367	18485.8	367	32375.7	367	8179.97	367	110.385	367	134.639	367	113.442		0.41504	19	0.83008	11	0.83008	28
782	96.4862	782	98.0224	782	99.1665	782	99.473	782	99.6287		368	126.762	368	2300.76	368	8260.55	368	19413.5	368	14444.8	368	5181.38		368	19413.5	368	33055.3	368	8521.11	368	126.762	368	179.876	368	92.9425		0.43945	18	0.87891	5	0.87891	24
781	96.4398	781	97.9986	781	99.146	781	99.4598	781	99.594		369	125.099	369	2227.81	369	8736.09	369	21267.9	369	15581.5	369	5490.26		369	21267.9	369	34409.8	369	9135.72	369	125.099	369	199.46	369	103.088		0.46387	18	0.92773	12	0.92773	25
780	96.4687	780	97.9797	780	99.147	780	99.4588	780	99.6275		370	139.056	370	2473.75	370	9005.32	370	22053.9	370	15753.4	370	5651.46		370	22053.9	370	35459.1	370	9784.77	370	139.056	370	173.224	370	123.974		0.48828	22	0.97656	13	0.97656	21
779	96.4519	779	97.9774	779	99.1334	779	99.4817	779	99.616		371	124.832	371	2685.19	371	9980.1	371	23780.6	371	17136	371	6217.35		371	23780.6	371	36637.2	371	10430	371	124.832	371	190.548	371	100.876		0.5127	20	1.02539	13	1.02539	31
778	96.429	778	97.9725	778	99.1243	778	99.4761	778	99.6164		372	131.51	372	2733.88	372	10738	372	25762.6	372	18580.9	372	6531.5		372	25762.6	372	37643.7	372	11220.6	372	131.51	372	211.095	372	109.832		0.53711	16	1.07422	14	1.07422	41
777	96.4317	777	97.9818	777	99.1289	777	99.5038	777	99.6269		373	157.573	373	3071.19	373	11590.3	373	27877.3	373	20195.8	373	7007.6		373	27877.3	373	39347.1	373	12051.5	373	157.573	373	212.837	373	106.179		0.56152	14	1.12305	18	1.12305	24
776	96.3846	776	97.9372	776	99.1192	776	99.4656	776	99.6236		374	184.383	374	3244.51	374	12622	374	30072.5	374	22235.7	374	8160.59		374	30072.5	374	40538.6	374	13163	374	184.383	374	221.695	374	110.884		0.58594	13	1.17188	17	1.17188	27
775	96.3907	775	97.9548	775	99.1321	775	99.4619	775	99.6037		375	117.09	375	3302.45	375	13552.5	375	31886.1	375	23818.2	375	8430.83		375	31886.1	375	41645.6	375	14231.1	375	117.09	375	205.201	375	93.1072		0.61035	24	1.2207	13	1.2207	28
774	96.3743	774	97.961	774	99.1385	774	99.493	774	99.6199		376	182.325	376	3560.06	376	14997	376	33693.3	376	25633.1	376	10275.5		376	33693.3	376	44315.7	376	15272.3	376	182.325	376	189.666	376	107.818		0.63477	17	1.26953	20	1.26953	30
773	96.3585	773	97.9446	773	99.1492	773	99.4927	773	99.6463		377	128.632	377	3817.88	377	15842.5	377	35697.4	377	28504.3	377	11701		377	35697.4	377	46022.7	377	16871.6	377	128.632	377	196.664	377	86.4792		0.65918	25	1.31836	15	1.31836	21
772	96.3383	772	97.9297	772	99.1183	772	99.4567	772	99.6007		378	185.262	378	4015.22	378	17645.1	378	39067.1	378	33108.4	378	15827.8		378	39067.1	378	48290	378	18739.3	378	185.262	378	194.651	378	115.392		0.68359	17	1.36719	17	1.36719	23
771	96.3411	771	97.9367	771	99.1384	771	99.4699	771	99.6257		379	173.328	379	4030.56	379	19792.2	379	44246.9	379	39130.9	379	21130.8		379	44246.9	379	53078.6	379	22342.1	379	173.328	379	245.531	379	70.4859		0.70801	22	1.41602	12	1.41602	32
770	96.301	770	97.9045	770	99.0957	770	99.4582	770	99.5982		380	161.554	380	4924.15	380	22079.9	380	51066	380	47660.4	380	28628.8		380	51066	380	58650.5	380	26776.3	380	161.554	380	273.752	380	140.011		0.73242	16	1.46484	12	1.46484	33
769	96.2971	769	97.9223	769	99.1069	769	99.4664	769	99.6174		381	197.017	381	5205.87	381	25154.5	381	60245	381	56400.9	381	39491.7		381	60245	381	65733.4	381	31781.4	381	197.017	381	267.064	381	117.522		0.75684	19	1.51367	13	1.51367	29
768	96.2815	768	97.8904	768	99.1188	768	99.4724	768	99.6281		382	174.182	382	5680.58	382	28427.8	382	67292.5	382	65751.9	382	49277.8		382	67292.5	382	72778.1	382	36648.7	382	174.182	382	286.692	382	150.827		0.78125	19	1.5625	19	1.5625	26
767	96.2538	767	97.9001	767	99.1322	767	99.4612	767	99.6134		383	223.417	383	6110.36	383	31441.6	383	74518.1	383	73887.4	383	57547		383	74518.1	383	78125.9	383	40950.7	383	223.417	383	299.334	383	117.329		0.80566	17	1.61133	9	1.61133	34
766	96.2353	766	97.8667	766	99.0964	766	99.4548	766	99.6077		384	182.492	384	6620.5	384	34968.3	384	80866.2	384	81167.3	384	63675.1		384	80866.2	384	84219	384	44648.1	384	182.492	384	290.855	384	150.494		0.83008	25	1.66016	12	1.66016	29
765	96.2202	765	97.8437	765	99.0861	765	99.4518	765	99.6045		385	211.502	385	7208.85	385	37563.6	385	85187.9	385	85653.6	385	65377.6		385	85187.9	385	88424.1	385	46297.5	385	211.502	385	286.866	385	113.835		0.85449	19	1.70898	23	1.70898	30
764	96.2241	764	97.8555	764	99.096	764	99.4569	764	99.6166		386	211.74	386	7534.93	386	41673.4	386	89045.3	386	88198.7	386	63691.7		386	89045.3	386	91924	386	45762.7	386	211.74	386	244.097	386	148.458		0.87891	20	1.75781	17	1.75781	22
763	96.1965	763	97.8465	763	99.1086	763	99.4457	763	99.5955		387	223.156	387	8139.36	387	44920.6	387	92443.4	387	89695.7	387	59762.6		387	92443.4	387	94563.6	387	45831.9	387	223.156	387	211.649	387	111.152		0.90332	22	1.80664	12	1.80664	32
762	96.1329	762	97.8055	762	99.0899	762	99.421	762	99.5738		388	260.016	388	8792.21	388	48327.9	388	96564.9	388	90290.5	388	52488.2		388	96564.9	388	98142.4	388	45008.4	388	260.016	388	254.7	388	108.187		0.92773	13	1.85547	16	1.85547	31
761	96.1494	761	97.8136	761	99.0803	761	99.4442	761	99.5802		389	218.286	389	10060.7	389	53354	389	103722	389	93347.3	389	46017.5		389	103722	389	102884	389	44399.2	389	218.286	389	269.026	389	122.888		0.95215	21	1.9043	16	1.9043	37
760	96.1359	760	97.8163	760	99.0902	760	99.4442	760	99.6125		390	259.174	390	10546	390	58297.9	390	111524	390	97431.5	390	41639.2		390	111524	390	108914	390	44718.2	390	259.174	390	282.39	390	121.562		0.97656	20	1.95313	10	1.95313	24
759	96.1272	759	97.8102	759	99.0805	759	99.4312	759	99.6048		391	298.445	391	11780.4	391	64555.7	391	121235	391	104926	391	38967.7		391	121235	391	117323	391	46366	391	298.445	391	330.985	391	144.044		1.00098	24	2.00195	13	2.00195	41
758	96.1197	758	97.804	758	99.0845	758	99.4283	758	99.6172		392	310.73	392	12621.5	392	71019.8	392	132071	392	113149	392	39855.2		392	132071	392	126841	392	49249.7	392	310.73	392	319.023	392	130.695		1.02539	23	2.05078	12	2.05078	34
757	96.087	757	97.7859	757	99.069	757	99.4316	757	99.5973		393	338.768	393	13846.6	393	78369.5	393	146006	393	124199	393	42639.5		393	146006	393	138432	393	52370.1	393	338.768	393	382.009	393	147.891		1.0498	16	2.09961	15	2.09961	27
756	96.0793	756	97.7837	756	99.1005	756	99.4404	756	99.61		394	304.19	394	15508.9	394	86741.3	394	162161	394	138201	394	45623.1		394	162161	394	150788	394	56619.8	394	304.19	394	380.887	394	169.526		1.07422	20	2.14844	18	2.14844	36
755	96.0485	755	97.7689	755	99.0668	755	99.4211	755	99.591		395	388.453	395	16551.5	395	94309.5	395	175739	395	150830	395	50312.1		395	175739	395	162818	395	60687.5	395	388.453	395	424.052	395	177.054		1.09863	23	2.19727	13	2.19727	22
754	96.0284	754	97.7475	754	99.0704	754	99.4432	754	99.5891		396	376.431	396	18012.8	396	101444	396	190888	396	164153	396	54744		396	190888	396	176240	396	65966.4	396	376.431	396	392.743	396	141.226		1.12305	19	2.24609	14	2.24609	29
753	96.0515	753	97.7597	753	99.0665	753	99.4347	753	99.6048		397	422.001	397	19440.7	397	110755	397	208568	397	178008	397	58793		397	208568	397	189747	397	70026.3	397	422.001	397	481.565	397	206.575		1.14746	19	2.29492	13	2.29492	21
752	96.0424	752	97.7468	752	99.0819	752	99.4379	752	99.6064		398	423.756	398	20473	398	119878	398	226108	398	193826	398	65136.4		398	226108	398	205104	398	75862.1	398	423.756	398	506.71	398	201.121		1.17188	16	2.34375	9	2.34375	21
751	95.9823	751	97.7391	751	99.0555	751	99.4059	751	99.5838		399	439.967	399	22362.2	399	129425	399	243034	399	209682	399	68656.9		399	243034	399	219598	399	80782.6	399	439.967	399	513.346	399	204.103		1.19629	23	2.39258	16	2.39258	27
750	95.9711	750	97.7115	750	99.0506	750	99.435	750	99.5833		400	539.72	400	23312.6	400	138429	400	259135	400	222697	400	74532.1		400	259135	400	233365	400	84848.6	400	539.72	400	532.474	400	216.874		1.2207	9	2.44141	15	2.44141	34
749	95.9571	749	97.7169	749	99.0433	749	99.4217	749	99.5642		401	516.974	401	25070.3	401	146483	401	274968	401	237504	401	78764.4		401	274968	401	247308	401	90333.5	401	516.974	401	566.109	401	207.433		1.24512	14	2.49023	6	2.49023	22
748	95.9656	748	97.7032	748	99.0824	748	99.4456	748	99.613		402	479.703	402	26187.7	402	154331	402	290448	402	252158	402	83416.3		402	290448	402	259260	402	94643.3	402	479.703	402	561.596	402	175.928		1.26953	19	2.53906	12	2.53906	30
747	95.9199	747	97.6819	747	99.0447	747	99.404	747	99.5856		403	505.619	403	27442.8	403	162460	403	304811	403	263057	403	87408.9		403	304811	403	273810	403	98546.7	403	505.619	403	586.581	403	247.29		1.29395	17	2.58789	14	2.58789	30
746	95.934	746	97.6786	746	99.0534	746	99.4292	746	99.5783		404	566.952	404	28247.8	404	171786	404	320684	404	276525	404	91955.5		404	320684	404	286898	404	102939	404	566.952	404	589.186	404	217.315		1.31836	15	2.63672	17	2.63672	25
745	95.889	745	97.6524	745	99.0361	745	99.393	745	99.5803		405	617.317	405	29605.9	405	178065	405	333221	405	288758	405	96518.5		405	333221	405	297114	405	108076	405	617.317	405	625.192	405	250.094		1.34277	25	2.68555	9	2.68555	33
744	95.8565	744	97.6419	744	99.0481	744	99.416	744	99.5777		406	610.368	406	30930.4	406	184114	406	347765	406	300066	406	101344		406	347765	406	309135	406	111591	406	610.368	406	588.403	406	216.736		1.36719	20	2.73438	17	2.73438	33
743	95.863	743	97.6646	743	99.0389	743	99.4052	743	99.5826		407	565.937	407	30993.9	407	189857	407	361876	407	310759	407	104081		407	361876	407	319335	407	114835	407	565.937	407	651.39	407	188.53		1.3916	20	2.7832	18	2.7832	26
742	95.8079	742	97.6334	742	99.0262	742	99.382	742	99.5635		408	562.229	408	31789.4	408	195980	408	371610	408	320161	408	106533		408	371610	408	329343	408	118270	408	562.229	408	666.03	408	227.981		1.41602	20	2.83203	15	2.83203	26
741	95.8215	741	97.6238	741	99.0439	741	99.4129	741	99.5794		409	583.767	409	32724.5	409	200613	409	379851	409	328594	409	109319		409	379851	409	335094	409	120598	409	583.767	409	662.713	409	222.825		1.44043	19	2.88086	15	2.88086	26
740	95.7945	740	97.6175	740	99.0276	740	99.3984	740	99.5911		410	661.605	410	32739.6	410	201093	410	379821	410	328748	410	110298		410	379821	410	337197	410	120041	410	661.605	410	680.36	410	203.397		1.46484	24	2.92969	14	2.92969	19
739	95.7945	739	97.5948	739	99.0195	739	99.3935	739	99.5801		411	649.796	411	33016	411	204483	411	384850	411	335422	411	111761		411	384850	411	341930	411	122181	411	649.796	411	605.705	411	219.969		1.48926	19	2.97852	17	2.97852	18
738	95.7506	738	97.5949	738	99.0087	738	99.3774	738	99.5603		412	588.348	412	33531.4	412	208014	412	392660	412	341865	412	115394		412	392660	412	347616	412	124518	412	588.348	412	664.58	412	221.005		1.51367	16	3.02734	18	3.02734	35
737	95.7421	737	97.5765	737	99.0137	737	99.4108	737	99.5706		413	626.955	413	34116.9	413	209576	413	397370	413	346680	413	116322		413	397370	413	353296	413	127414	413	626.955	413	642.353	413	208.336		1.53809	30	3.07617	14	3.07617	27
736	95.6997	736	97.5731	736	99.0165	736	99.3873	736	99.5522		414	615.984	414	34410.9	414	212503	414	401893	414	349322	414	117628		414	401893	414	356611	414	127568	414	615.984	414	670.407	414	220.248		1.5625	16	3.125	17	3.125	24
735	95.7129	735	97.5698	735	99.0137	735	99.3974	735	99.5826		415	656.617	415	34537.1	415	214412	415	405653	415	351782	415	118422		415	405653	415	357455	415	129513	415	656.617	415	703.583	415	217.581		1.58691	14	3.17383	15	3.17383	27
734	95.6827	734	97.5475	734	99.0001	734	99.3965	734	99.551		416	611.193	416	34705.4	416	216402	416	409027	416	355915	416	119050		416	409027	416	361895	416	130364	416	611.193	416	706.286	416	263.579		1.61133	22	3.22266	16	3.22266	29
733	95.6526	733	97.5329	733	98.9943	733	99.3829	733	99.581		417	635.938	417	34887	417	216859	417	410524	417	356556	417	120582		417	410524	417	365604	417	130846	417	635.938	417	728.829	417	230.763		1.63574	23	3.27148	12	3.27148	25
732	95.6402	732	97.5319	732	98.999	732	99.3875	732	99.5793		418	679.467	418	35624	418	219372	418	409306	418	358578	418	118856		418	409306	418	366595	418	131285	418	679.467	418	696.972	418	240.794		1.66016	16	3.32031	14	3.32031	28
731	95.6084	731	97.4983	731	98.9882	731	99.364	731	99.5653		419	710.02	419	36155.1	419	220151	419	411251	419	360607	419	120810		419	411251	419	366497	419	132458	419	710.02	419	701.83	419	301.432		1.68457	19	3.36914	18	3.36914	29
730	95.5919	730	97.5096	730	99.01	730	99.391	730	99.5837		420	700.34	420	35801.3	420	222011	420	415834	420	362183	420	120312		420	415834	420	367583	420	133360	420	700.34	420	732.057	420	263.431		1.70898	15	3.41797	14	3.41797	22
729	95.5754	729	97.4905	729	98.9902	729	99.3815	729	99.5596		421	700.114	421	35848.5	421	221585	421	413936	421	360971	421	120992		421	413936	421	365936	421	133106	421	700.114	421	705.748	421	255.397		1.7334	17	3.4668	8	3.4668	28
728	95.5381	728	97.4722	728	98.9787	728	99.3872	728	99.5679		422	654.928	422	36309.2	422	223494	422	415267	422	360337	422	119971		422	415267	422	368042	422	134273	422	654.928	422	729.561	422	235.777		1.75781	10	3.51563	13	3.51563	23
727	95.519	727	97.4816	727	98.9794	727	99.3824	727	99.5775		423	711.177	423	37210.2	423	223112	423	416457	423	359972	423	119643		423	416457	423	368741	423	134882	423	711.177	423	799.755	423	220.431		1.78223	15	3.56445	20	3.56445	34
726	95.5165	726	97.4795	726	98.9911	726	99.3912	726	99.5709		424	665.749	424	37188.3	424	223290	424	413470	424	358506	424	119495		424	413470	424	367183	424	133484	424	665.749	424	734.605	424	252.462		1.80664	16	3.61328	22	3.61328	29
725	95.4761	725	97.4414	725	98.9831	725	99.3839	725	99.5843		425	743.633	425	37378	425	222891	425	413851	425	357602	425	118645		425	413851	425	367546	425	134091	425	743.633	425	734.1	425	236.62		1.83105	19	3.66211	13	3.66211	30
724	95.4587	724	97.4382	724	98.982	724	99.374	724	99.5635		426	798.293	426	37177.6	426	224530	426	412996	426	358235	426	118096		426	412996	426	367054	426	133847	426	798.293	426	782.986	426	233.659		1.85547	24	3.71094	13	3.71094	19
723	95.4288	723	97.4197	723	98.9793	723	99.3726	723	99.5696		427	766.394	427	37915.1	427	223770	427	410509	427	357009	427	118611		427	410509	427	364664	427	134160	427	766.394	427	803.901	427	286.396		1.87988	19	3.75977	11	3.75977	17
722	95.4272	722	97.4251	722	98.9782	722	99.3922	722	99.5844		428	787.872	428	37785.2	428	223514	428	404489	428	351986	428	116306		428	404489	428	360819	428	133102	428	787.872	428	790.158	428	244.767		1.9043	18	3.80859	22	3.80859	27
721	95.4098	721	97.4118	721	98.986	721	99.3945	721	99.5841		429	738.757	429	38531.5	429	222983	429	405295	429	349885	429	115143		429	405295	429	360147	429	131379	429	738.757	429	798.902	429	235.256		1.92871	20	3.85742	17	3.85742	22
720	95.4049	720	97.4043	720	98.9763	720	99.3831	720	99.567		430	794.885	430	38596.8	430	222353	430	402305	430	346977	430	113802		430	402305	430	357758	430	131411	430	794.885	430	824.064	430	285.361		1.95313	20	3.90625	18	3.90625	35
719	95.3452	719	97.371	719	98.9574	719	99.3746	719	99.5703		431	795.358	431	38734.3	431	221961	431	399023	431	344406	431	112754		431	399023	431	353816	431	132274	431	795.358	431	744.188	431	260.583		1.97754	18	3.95508	18	3.95508	20
718	95.3288	718	97.3631	718	98.9569	718	99.3742	718	99.5713		432	726.548	432	39405.6	432	221698	432	394528	432	339566	432	111300		432	394528	432	352900	432	130847	432	726.548	432	869.531	432	258.314		2.00195	16	4.00391	15	4.00391	26
717	95.3014	717	97.3443	717	98.9479	717	99.3731	717	99.5511		433	792.009	433	39546.2	433	221655	433	393360	433	336589	433	110191		433	393360	433	347088	433	130775	433	792.009	433	860.296	433	274.371		2.02637	24	4.05273	17	4.05273	38
716	95.2871	716	97.3427	716	98.9692	716	99.379	716	99.5738		434	871.398	434	40222.4	434	220998	434	389073	434	332890	434	108508		434	389073	434	344114	434	128710	434	871.398	434	872.452	434	271.394		2.05078	16	4.10156	20	4.10156	38
715	95.2576	715	97.3244	715	98.944	715	99.3665	715	99.5643		435	830.958	435	40276.7	435	220260	435	385709	435	329648	435	106941		435	385709	435	342833	435	128563	435	830.958	435	837.07	435	294.358		2.0752	17	4.15039	17	4.15039	20
714	95.2332	714	97.3126	714	98.94	714	99.3632	714	99.5691		436	855.25	436	40767.3	436	218316	436	380659	436	323858	436	105762		436	380659	436	338950	436	126973	436	855.25	436	924.523	436	302.4		2.09961	20	4.19922	16	4.19922	28
713	95.2218	713	97.2923	713	98.9353	713	99.358	713	99.5606		437	839.057	437	40771.8	437	217038	437	375030	437	321117	437	103132		437	375030	437	335175	437	126598	437	839.057	437	936.219	437	292.375		2.12402	19	4.24805	9	4.24805	22
712	95.1929	712	97.2924	712	98.9508	712	99.379	712	99.5757		438	882.835	438	41323.4	438	216981	438	371176	438	315206	438	102419		438	371176	438	331142	438	124625	438	882.835	438	1012.87	438	298.119		2.14844	11	4.29688	22	4.29688	27
711	95.1753	711	97.271	711	98.9319	711	99.3711	711	99.5653		439	916.833	439	41356.3	439	216510	439	365609	439	309741	439	99316.9		439	365609	439	326527	439	123545	439	916.833	439	982.092	439	302.402		2.17285	19	4.3457	18	4.3457	22
710	95.1408	710	97.2639	710	98.9391	710	99.3587	710	99.5692		440	868.637	440	41680.7	440	214412	440	361911	440	305177	440	97784.9		440	361911	440	322515	440	122295	440	868.637	440	1041.55	440	301.644		2.19727	25	4.39453	9	4.39453	33
709	95.136	709	97.2429	709	98.9243	709	99.3676	709	99.566		441	901.77	441	42410.1	441	213259	441	356110	441	298346	441	96603.3		441	356110	441	318177	441	122513	441	901.77	441	1035.94	441	329.768		2.22168	18	4.44336	18	4.44336	28
708	95.0951	708	97.237	708	98.9189	708	99.3602	708	99.5625		442	1034.89	442	42428.9	442	211233	442	351408	442	296500	442	94317.8		442	351408	442	313494	442	120872	442	1034.89	442	1027.26	442	327.06		2.24609	23	4.49219	20	4.49219	27
707	95.0708	707	97.2199	707	98.9221	707	99.3542	707	99.553		443	1085.1	443	42787.7	443	210498	443	346978	443	289939	443	93448.9		443	346978	443	308432	443	119391	443	1085.1	443	1101.64	443	341.904		2.27051	21	4.54102	21	4.54102	41
706	95.0507	706	97.2042	706	98.9305	706	99.3538	706	99.5707		444	1040.15	444	43176.2	444	206952	444	338945	444	284614	444	90846.9		444	338945	444	302203	444	118067	444	1040.15	444	1069.36	444	378.045		2.29492	27	4.58984	26	4.58984	36
705	95.0348	705	97.1888	705	98.9172	705	99.3607	705	99.5477		445	1097.97	445	42387.6	445	204814	445	329933	445	275456	445	87525.2		445	329933	445	295789	445	115124	445	1097.97	445	1098.2	445	394.529		2.31934	18	4.63867	31	4.63867	36
704	95.0001	704	97.1821	704	98.9174	704	99.3505	704	99.5675		446	1108.34	446	42403.5	446	201240	446	323394	446	271245	446	85641.1		446	323394	446	289794	446	114597	446	1108.34	446	1222.32	446	424.269		2.34375	18	4.6875	43	4.6875	70
703	94.975	703	97.159	703	98.8971	703	99.335	703	99.554		447	1151.45	447	43728.9	447	202545	447	322296	447	269073	447	84921.6		447	322296	447	288615	447	115149	447	1151.45	447	1189.74	447	447.395		2.36816	16	4.73633	55	4.73633	83
702	94.958	702	97.1496	702	98.9169	702	99.3663	702	99.5573		448	1249.32	448	44868	448	203112	448	318318	448	264847	448	83517.9		448	318318	448	285920	448	113373	448	1249.32	448	1209.2	448	447.685		2.39258	23	4.78516	85	4.78516	106
701	94.925	701	97.1344	701	98.9077	701	99.3461	701	99.5687		449	1159.63	449	45519.9	449	201287	449	317472	449	261743	449	82598.5		449	317472	449	282798	449	113058	449	1159.63	449	1210.99	449	504.507		2.41699	20	4.83398	105	4.83398	145
700	94.894	700	97.1234	700	98.8915	700	99.3308	700	99.5557		450	1252.9	450	46589.2	450	202669	450	314753	450	257316	450	81116		450	314753	450	278648	450	112742	450	1252.9	450	1301.45	450	551.785		2.44141	26	4.88281	159	4.88281	233
699	94.8611	699	97.1111	699	98.9006	699	99.3349	699	99.5442		451	1295.67	451	47095.8	451	201927	451	312235	451	254037	451	79797.6		451	312235	451	278439	451	112810	451	1295.67	451	1381.25	451	501.835		2.46582	19	4.93164	218	4.93164	310
698	94.8402	698	97.0962	698	98.8922	698	99.3327	698	99.5451		452	1297.36	452	47624.6	452	201179	452	305578	452	248981	452	77179.2		452	305578	452	274783	452	112392	452	1297.36	452	1275.23	452	524.148		2.49023	18	4.98047	299	4.98047	370
697	94.8222	697	97.0803	697	98.8967	697	99.3539	697	99.5569		453	1441.47	453	47809.5	453	200874	453	300283	453	244845	453	77044.5		453	300283	453	271758	453	110867	453	1441.47	453	1413.23	453	536.181		2.51465	19	5.0293	407	5.0293	526
696	94.7882	696	97.0485	696	98.8868	696	99.3286	696	99.5511		454	1468.41	454	48604.7	454	198973	454	297500	454	241040	454	75327.1		454	297500	454	265314	454	108957	454	1468.41	454	1626.7	454	554.319		2.53906	22	5.07813	528	5.07813	695
695	94.7477	695	97.0402	695	98.8678	695	99.3158	695	99.5455		455	1501.28	455	49740.5	455	198859	455	293126	455	233806	455	72951		455	293126	455	261434	455	108635	455	1501.28	455	1593.06	455	547.252		2.56348	17	5.12695	745	5.12695	927
694	94.7405	694	97.051	694	98.8907	694	99.3338	694	99.5495		456	1610.78	456	51034.5	456	196171	456	289705	456	229333	456	71778.9		456	289705	456	257440	456	107608	456	1610.78	456	1647.27	456	569.446		2.58789	22	5.17578	954	5.17578	1204
693	94.7168	693	97.0269	693	98.8888	693	99.3343	693	99.565		457	1689.34	457	51537.4	457	197296	457	281957	457	226319	457	70462.2		457	281957	457	252178	457	106132	457	1689.34	457	1781.35	457	635.096		2.6123	12	5.22461	1174	5.22461	1428
692	94.6878	692	97.0127	692	98.8953	692	99.348	692	99.5584		458	1793.45	458	52282.1	458	195971	458	279828	458	219840	458	68225		458	279828	458	249875	458	104338	458	1793.45	458	1865.56	458	628.761		2.63672	17	5.27344	1563	5.27344	1834
691	94.6441	691	96.9742	691	98.8615	691	99.3303	691	99.5481		459	1678.58	459	52507.7	459	196369	459	273601	459	216712	459	66785		459	273601	459	244471	459	104120	459	1678.58	459	1917.78	459	782.776		2.66113	16	5.32227	1950	5.32227	2266
690	94.6249	690	96.9743	690	98.8731	690	99.3183	690	99.5443		460	1943.1	460	53837.3	460	193491	460	267796	460	210369	460	64774.6		460	267796	460	239509	460	102653	460	1943.1	460	2045.63	460	778.338		2.68555	21	5.37109	2351	5.37109	2777
689	94.5824	689	96.9508	689	98.8613	689	99.3246	689	99.5463		461	2016.28	461	54725.2	461	191654	461	263689	461	206544	461	63329.2		461	263689	461	236869	461	102326	461	2016.28	461	2232.72	461	884.688		2.70996	22	5.41992	2817	5.41992	3283
688	94.5622	688	96.9251	688	98.8428	688	99.3201	688	99.5348		462	2162.54	462	55272.1	462	192270	462	259548	462	202389	462	62672.3		462	259548	462	232632	462	99209.7	462	2162.54	462	2215.07	462	816.457		2.73438	19	5.46875	3496	5.46875	3840
687	94.5199	687	96.9077	687	98.8403	687	99.3051	687	99.5304		463	2246.07	463	56096.5	463	189128	463	257072	463	197325	463	59837.5		463	257072	463	228520	463	100704	463	2246.07	463	2195.3	463	885.914		2.75879	19	5.51758	4073	5.51758	4636
686	94.5114	686	96.9029	686	98.8454	686	99.3172	686	99.5389		464	2418.56	464	56837.6	464	187941	464	247995	464	195240	464	59122.8		464	247995	464	225308	464	98647.1	464	2418.56	464	2570.26	464	950.332		2.7832	25	5.56641	4759	5.56641	5148
685	94.4697	685	96.8967	685	98.8508	685	99.314	685	99.5386		465	2392.53	465	57852.3	465	188538	465	245312	465	190599	465	57388.2		465	245312	465	221582	465	97540.1	465	2392.53	465	2454.39	465	975.651		2.80762	20	5.61523	5392	5.61523	5983
684	94.4427	684	96.871	684	98.8429	684	99.3097	684	99.5578		466	2622.75	466	59040	466	186600	466	240821	466	184794	466	55750.4		466	240821	466	217539	466	96178.8	466	2622.75	466	2684.97	466	1015.93		2.83203	24	5.66406	6113	5.66406	6906
683	94.4183	683	96.8518	683	98.8191	683	99.3018	683	99.5488		467	2645.94	467	59176.4	467	185525	467	237152	467	182384	467	54541.6		467	237152	467	215004	467	95934.8	467	2645.94	467	2808.12	467	1036.51		2.85645	20	5.71289	6957	5.71289	7625
682	94.3668	682	96.8314	682	98.8123	682	99.2976	682	99.5328		468	2759.4	468	59867.7	468	183861	468	233121	468	177573	468	53576.4		468	233121	468	208192	468	94224.4	468	2759.4	468	2851.82	468	1132.37		2.88086	22	5.76172	7835	5.76172	8285
681	94.3485	681	96.8224	681	98.8205	681	99.3051	681	99.5475		469	2775.78	469	60419.5	469	182344	469	228920	469	174603	469	52339.8		469	228920	469	207284	469	94751.4	469	2775.78	469	2955.85	469	1222.84		2.90527	18	5.81055	8398	5.81055	9059
680	94.3129	680	96.7897	680	98.828	680	99.2994	680	99.5299		470	3075.24	470	61496	470	180042	470	224183	470	170070	470	51009		470	224183	470	203021	470	92283.7	470	3075.24	470	3236.1	470	1228.31		2.92969	24	5.85938	8998	5.85938	9605
679	94.2837	679	96.7912	679	98.8262	679	99.3052	679	99.5427		471	3134.35	471	61649.9	471	180228	471	220660	471	165571	471	49252.3		471	220660	471	198533	471	90879	471	3134.35	471	3241.79	471	1379.42		2.9541	18	5.9082	9464	5.9082	9725
678	94.2468	678	96.7638	678	98.8059	678	99.3056	678	99.5469		472	3373.77	472	61994.4	472	178377	472	215436	472	163387	472	48400.3		472	215436	472	196200	472	90412.6	472	3373.77	472	3487	472	1395.41		2.97852	19	5.95703	9596	5.95703	9998
677	94.2124	677	96.742	677	98.8012	677	99.2927	677	99.5327		473	3487.12	473	62401.5	473	175915	473	212768	473	160982	473	48053.6		473	212768	473	191959	473	90604.5	473	3487.12	473	3604.38	473	1607.61		3.00293	17	6.00586	9900	6.00586	10000
676	94.1834	676	96.7226	676	98.8015	676	99.2887	676	99.5319		474	3463.94	474	62309.5	474	174060	474	208910	474	157246	474	46840		474	208910	474	188891	474	89315.8	474	3463.94	474	3623.77	474	1584.7		3.02734	17	6.05469	10000	6.05469	9899
675	94.1513	675	96.711	675	98.7861	675	99.2739	675	99.5272		475	3693.93	475	62737.3	475	172529	475	204672	475	153248	475	44983.4		475	204672	475	185970	475	88431.2	475	3693.93	475	3783.6	475	1630.19		3.05176	20	6.10352	9754	6.10352	9540
674	94.1064	674	96.6739	674	98.7799	674	99.2847	674	99.5202		476	3838.94	476	63475.5	476	171700	476	200663	476	151470	476	44306.2		476	200663	476	182754	476	87536.1	476	3838.94	476	3875.43	476	1735.69		3.07617	20	6.15234	9481	6.15234	9429
673	94.0709	673	96.6582	673	98.7756	673	99.2842	673	99.5296		477	3811.24	477	63102.9	477	169063	477	198302	477	146529	477	43272.8		477	198302	477	180087	477	87797	477	3811.24	477	4150.54	477	1848.16		3.10059	22	6.20117	9448	6.20117	8882
672	94.0589	672	96.6588	672	98.7896	672	99.2897	672	99.5314		478	3904.33	478	64152.7	478	166748	478	195996	478	144905	478	42353.3		478	195996	478	178291	478	86978.8	478	3904.33	478	4170.86	478	1740.85		3.125	20	6.25	9007	6.25	8377
671	94.0139	671	96.6265	671	98.7705	671	99.28	671	99.5373		479	4095.81	479	64350.9	479	165620	479	191701	479	141105	479	41808.1		479	191701	479	174271	479	85789	479	4095.81	479	4184.53	479	1986.85		3.14941	9	6.29883	8783	6.29883	7919
670	93.972	670	96.6048	670	98.7633	670	99.2738	670	99.5423		480	4255.99	480	63922.5	480	164152	480	186741	480	138550	480	40446.8		480	186741	480	171124	480	86116.9	480	4255.99	480	4311.38	480	1896.54		3.17383	21	6.34766	8402	6.34766	7695
669	93.9381	669	96.5845	669	98.768	669	99.2787	669	99.5257		481	4334.05	481	64313.8	481	160941	481	184135	481	135091	481	39731		481	184135	481	169416	481	84774.9	481	4334.05	481	4340.69	481	2097.89		3.19824	29	6.39648	8092	6.39648	7239
668	93.8843	668	96.5581	668	98.7533	668	99.2696	668	99.5162		482	4468.89	482	64275.6	482	160024	482	181134	482	133591	482	38708.9		482	181134	482	166514	482	84097.5	482	4468.89	482	4477.73	482	2113.65		3.22266	16	6.44531	7711	6.44531	6892
667	93.8495	667	96.5428	667	98.7541	667	99.2723	667	99.523		483	4513.35	483	64657.4	483	159178	483	177350	483	129696	483	37985.4		483	177350	483	163922	483	84108.3	483	4513.35	483	4629.01	483	2311.91		3.24707	19	6.49414	7194	6.49414	6451
666	93.8185	666	96.5253	666	98.7519	666	99.2644	666	99.5301		484	4700.27	484	64852.5	484	156605	484	173825	484	126839	484	37481.1		484	173825	484	160968	484	82790.2	484	4700.27	484	4807.43	484	2149.18		3.27148	19	6.54297	6942	6.54297	6160
665	93.7881	665	96.4971	665	98.7436	665	99.2643	665	99.5298		485	4911.41	485	65232	485	156178	485	171057	485	125125	485	36067.9		485	171057	485	158637	485	82638.7	485	4911.41	485	4995.69	485	2384.88		3.2959	19	6.5918	6665	6.5918	5737
664	93.7463	664	96.473	664	98.7252	664	99.2458	664	99.5142		486	4886.19	486	66342.5	486	154312	486	169078	486	123606	486	35830.8		486	169078	486	155402	486	82230.5	486	4886.19	486	5180.6	486	2618.19		3.32031	16	6.64063	6371	6.64063	5345
663	93.7056	663	96.4632	663	98.7246	663	99.254	663	99.5212		487	5340.55	487	65838.7	487	153589	487	166454	487	121096	487	35315.8		487	166454	487	155302	487	81879.1	487	5340.55	487	5432.25	487	2791.03		3.34473	22	6.68945	6019	6.68945	5068
662	93.6654	662	96.4401	662	98.7203	662	99.25	662	99.5084		488	5480.28	488	66490.2	488	153003	488	165912	488	119571	488	34621.4		488	165912	488	152626	488	82269	488	5480.28	488	5490.82	488	2653.69		3.36914	18	6.73828	5707	6.73828	4790
661	93.631	661	96.4217	661	98.7288	661	99.2551	661	99.5262		489	5562.52	489	67884.5	489	152103	489	163018	489	117404	489	34453		489	163018	489	151119	489	81569.3	489	5562.52	489	5895.56	489	2925.6		3.39355	24	6.78711	5534	6.78711	4492
660	93.5877	660	96.3962	660	98.7231	660	99.2551	660	99.5199		490	5975.23	490	67924.5	490	151407	490	159395	490	115222	490	33785.9		490	159395	490	149611	490	80451.1	490	5975.23	490	6030.41	490	3214.64		3.41797	25	6.83594	5190	6.83594	4298
659	93.5501	659	96.377	659	98.7136	659	99.2557	659	99.5249		491	6491.11	491	68910	491	149525	491	157000	491	114685	491	33326.4		491	157000	491	146579	491	81095.9	491	6491.11	491	6402.03	491	3485.69		3.44238	20	6.88477	4787	6.88477	3998
658	93.491	658	96.3483	658	98.689	658	99.2307	658	99.5075		492	6762.56	492	69245.2	492	150747	492	155449	492	112269	492	32554.8		492	155449	492	146609	492	81806.9	492	6762.56	492	6789.31	492	3484.69		3.4668	13	6.93359	4632	6.93359	3716
657	93.4584	657	96.3139	657	98.6889	657	99.2309	657	99.5159		493	7126.04	493	70924.1	493	149823	493	153085	493	110588	493	31786.6		493	153085	493	145047	493	81183.1	493	7126.04	493	7148.39	493	3729.65		3.49121	21	6.98242	4587	6.98242	3590
656	93.4197	656	96.3006	656	98.6813	656	99.2345	656	99.5161		494	7457.83	494	72455.3	494	149115	494	151726	494	108790	494	31368.3		494	151726	494	144130	494	81482.9	494	7457.83	494	7555.36	494	3921.73		3.51563	16	7.03125	4212	7.03125	3391
655	93.3724	655	96.2719	655	98.6789	655	99.2359	655	99.517		495	7985.06	495	73950.5	495	150054	495	151339	495	107354	495	30670.9		495	151339	495	143092	495	81062.8	495	7985.06	495	8095.47	495	4139.92		3.54004	14	7.08008	4037	7.08008	3203
654	93.3404	654	96.251	654	98.6822	654	99.2357	654	99.5122		496	8505.8	496	75635.3	496	151435	496	148879	496	105074	496	30294.9		496	148879	496	141479	496	81477.9	496	8505.8	496	8994.34	496	4427.48		3.56445	25	7.12891	3772	7.12891	3085
653	93.2952	653	96.2335	653	98.6776	653	99.2282	653	99.5188		497	8986.74	497	77241.1	497	151560	497	147451	497	104794	497	29820.3		497	147451	497	139961	497	80732.6	497	8986.74	497	9143.81	497	4985.17		3.58887	21	7.17773	3724	7.17773	2991
652	93.2514	652	96.2086	652	98.6713	652	99.226	652	99.5122		498	9446.29	498	79334.3	498	152026	498	146150	498	102550	498	29553.9		498	146150	498	139153	498	81113.1	498	9446.29	498	9973.29	498	5330.59		3.61328	14	7.22656	3462	7.22656	2921
651	93.1971	651	96.1764	651	98.6559	651	99.208	651	99.5063		499	10130.7	499	80890.5	499	150795	499	144958	499	101660	499	28609		499	144958	499	137668	499	81041.1	499	10130.7	499	10538.9	499	5564.75		3.6377	23	7.27539	3368	7.27539	2661
650	93.1591	650	96.1614	650	98.6561	650	99.2313	650	99.5083		500	11025.6	500	82868.8	500	152507	500	143520	500	99870.9	500	28689.8		500	143520	500	136638	500	81211.7	500	11025.6	500	11576.4	500	6129.65		3.66211	17	7.32422	3317	7.32422	2625
649	93.1051	649	96.1259	649	98.6498	649	99.2195	649	99.5018		501	11958.1	501	84358.7	501	154980	501	142643	501	99536.9	501	27889.9		501	142643	501	136053	501	81805.7	501	11958.1	501	12108.5	501	6771.35		3.68652	16	7.37305	3245	7.37305	2479
648	93.0767	648	96.1124	648	98.6545	648	99.2191	648	99.5122		502	12621.4	502	87039.3	502	154568	502	142754	502	97678.4	502	27834		502	142754	502	135993	502	81924.7	502	12621.4	502	13222	502	7447.85		3.71094	19	7.42188	3075	7.42188	2296
647	93.0173	647	96.0671	647	98.6271	647	99.198	647	99.5018		503	13795.5	503	89392.6	503	154798	503	140809	503	96416.4	503	27463.8		503	140809	503	134339	503	82060.6	503	13795.5	503	13870.1	503	7965.26		3.73535	14	7.4707	3009	7.4707	2379
646	92.9657	646	96.0452	646	98.6267	646	99.2077	646	99.4944		504	14462.4	504	92529	504	154555	504	138790	504	95523.5	504	26788.8		504	138790	504	134106	504	82408.1	504	14462.4	504	14910.7	504	8542.89		3.75977	23	7.51953	2782	7.51953	2286
645	92.921	645	96.021	645	98.6241	645	99.2008	645	99.4989		505	15330.5	505	94441.9	505	155366	505	138219	505	94906.3	505	26459.8		505	138219	505	132562	505	82294.6	505	15330.5	505	15893.1	505	9166.97		3.78418	14	7.56836	2747	7.56836	2152
644	92.8642	644	95.9921	644	98.6081	644	99.1964	644	99.4905		506	17038.5	506	97165.3	506	157970	506	138445	506	93627.1	506	26290.5		506	138445	506	132498	506	83149.8	506	17038.5	506	17321.5	506	9915.33		3.80859	14	7.61719	2617	7.61719	2026
643	92.8217	643	95.9641	643	98.6061	643	99.1954	643	99.5059		507	17963.9	507	98934.1	507	157685	507	135379	507	92291.1	507	25917.6		507	135379	507	131200	507	83129.3	507	17963.9	507	18250.9	507	10936.8		3.83301	24	7.66602	2445	7.66602	1956
642	92.7649	642	95.9405	642	98.6147	642	99.1926	642	99.4988		508	19448.8	508	101019	508	158259	508	134172	508	90971.1	508	25325.9		508	134172	508	130708	508	83582.2	508	19448.8	508	19478.3	508	11860.2		3.85742	20	7.71484	2437	7.71484	1876
641	92.7137	641	95.899	641	98.5978	641	99.1805	641	99.4918		509	20503.9	509	104104	509	158946	509	133763	509	88606.7	509	24902.1		509	133763	509	129779	509	83004.3	509	20503.9	509	21044.6	509	12707		3.88184	23	7.76367	2269	7.76367	1820
640	92.6651	640	95.8824	640	98.5857	640	99.1909	640	99.5006		510	22092.1	510	106488	510	159502	510	132746	510	89555.2	510	24104.6		510	132746	510	127898	510	83349	510	22092.1	510	21949.2	510	13522.1		3.90625	14	7.8125	2185	7.8125	1721
639	92.6023	639	95.834	639	98.569	639	99.1738	639	99.4843		511	23220.7	511	108220	511	159948	511	131686	511	87434.7	511	24444.9		511	131686	511	127657	511	83275	511	23220.7	511	23205.2	511	14548.7		3.93066	20	7.86133	2119	7.86133	1678
638	92.557	638	95.8191	638	98.5823	638	99.1826	638	99.502		512	24731.9	512	109826	512	159624	512	130389	512	86914.4	512	24367.3		512	130389	512	125969	512	83666.9	512	24731.9	512	25232.7	512	15282.1		3.95508	22	7.91016	2143	7.91016	1634
637	92.4977	637	95.7849	637	98.5756	637	99.1769	637	99.5023		513	25893.7	513	111154	513	158551	513	129944	513	85085.7	513	23588.3		513	129944	513	126869	513	83752	513	25893.7	513	26337.5	513	16142.9		3.97949	20	7.95898	2132	7.95898	1566
636	92.447	636	95.7461	636	98.5661	636	99.1903	636	99.4993		514	27620.4	514	113776	514	159928	514	127505	514	84222.5	514	23481.8		514	127505	514	124537	514	83918.6	514	27620.4	514	27232.1	514	17322.9		4.00391	22	8.00781	2025	8.00781	1538
635	92.3751	635	95.7256	635	98.5482	635	99.1622	635	99.4887		515	28308.6	515	115028	515	159377	515	127009	515	83619.1	515	22467		515	127009	515	123828	515	83293.8	515	28308.6	515	28817.5	515	17875.5		4.02832	9	8.05664	1872	8.05664	1472
634	92.3166	634	95.6797	634	98.5423	634	99.161	634	99.4863		516	29523.6	516	115915	516	157306	516	125902	516	82569.5	516	22295.1		516	125902	516	121508	516	82968	516	29523.6	516	30147.4	516	19134.3		4.05273	23	8.10547	1838	8.10547	1399
633	92.266	633	95.6435	633	98.5422	633	99.1639	633	99.4983		517	30474.9	517	117426	517	157585	517	123726	517	81228.2	517	22177.8		517	123726	517	120718	517	84061.9	517	30474.9	517	31267.3	517	20238.9		4.07715	19	8.1543	1708	8.1543	1316
632	92.1942	632	95.6185	632	98.527	632	99.1446	632	99.4908		518	31283.1	518	118177	518	157360	518	122824	518	79678.6	518	22159.6		518	122824	518	121886	518	82712	518	31283.1	518	32078.2	518	21081.8		4.10156	20	8.20313	1678	8.20313	1290
631	92.1434	631	95.5954	631	98.5301	631	99.1502	631	99.4992		519	32799.8	519	119081	519	156317	519	120862	519	78252.8	519	21465.2		519	120862	519	119221	519	83601.9	519	32799.8	519	33339	519	21802.1		4.12598	20	8.25195	1658	8.25195	1253
630	92.0619	630	95.5513	630	98.5176	630	99.1456	630	99.4834		520	34133.2	520	119074	520	154808	520	119992	520	77877.9	520	21645.4		520	119992	520	117290	520	83900.6	520	34133.2	520	34135.4	520	22706.5		4.15039	17	8.30078	1663	8.30078	1199
629	92.004	629	95.5057	629	98.4995	629	99.1438	629	99.4824		521	34589.2	521	120487	521	153377	521	118786	521	77357.9	521	21205.2		521	118786	521	116014	521	82966.3	521	34589.2	521	35462	521	23608.5		4.1748	21	8.34961	1518	8.34961	1153
628	91.9477	628	95.4887	628	98.5156	628	99.1628	628	99.5009		522	35162.6	522	119629	522	153295	522	117279	522	75782.6	522	20313.6		522	117279	522	115382	522	83267.2	522	35162.6	522	36118.3	522	24002.4		4.19922	20	8.39844	1414	8.39844	1201
627	91.8757	627	95.44	627	98.4975	627	99.1507	627	99.503		523	36374.6	523	120945	523	151129	523	115785	523	74246.7	523	20327.5		523	115785	523	113106	523	81909.8	523	36374.6	523	36491.4	523	25072.7		4.22363	23	8.44727	1460	8.44727	1167
626	91.8077	626	95.403	626	98.4849	626	99.1343	626	99.4861		524	36564	524	120742	524	150614	524	112514	524	73602.4	524	20094.2		524	112514	524	112248	524	81800.7	524	36564	524	37019.6	524	25789.5		4.24805	29	8.49609	1351	8.49609	1031
625	91.7447	625	95.3645	625	98.4956	625	99.1418	625	99.4835		525	37482.4	525	120409	525	148398	525	112341	525	72920.2	525	19349.9		525	112341	525	110754	525	81693.8	525	37482.4	525	37648.1	525	26022.6		4.27246	20	8.54492	1300	8.54492	1069
624	91.6688	624	95.3326	624	98.4619	624	99.1276	624	99.4951		526	37355	526	118731	526	147591	526	110858	526	71019.3	526	19814.3		526	110858	526	109270	526	81905.7	526	37355	526	37237.6	526	26168		4.29688	16	8.59375	1347	8.59375	977
623	91.5852	623	95.2786	623	98.4461	623	99.1102	623	99.4689		527	37761.1	527	118977	527	146829	527	109046	527	69052.2	527	19746.6		527	109046	527	107014	527	80560.3	527	37761.1	527	38583.2	527	26976		4.32129	25	8.64258	1255	8.64258	952
622	91.5073	622	95.2233	622	98.4396	622	99.1107	622	99.4784		528	37662.4	528	118066	528	142739	528	106717	528	69380.4	528	19121.1		528	106717	528	107053	528	81278.2	528	37662.4	528	38289.9	528	27257.3		4.3457	24	8.69141	1216	8.69141	934
621	91.4373	621	95.1936	621	98.4293	621	99.1045	621	99.4803		529	38370.4	529	119066	529	141459	529	105942	529	68721.8	529	18120.1		529	105942	529	106339	529	80310.4	529	38370.4	529	38826.7	529	27711.2		4.37012	17	8.74023	1161	8.74023	935
620	91.3499	620	95.1546	620	98.4303	620	99.0991	620	99.4777		530	38105.8	530	115437	530	142211	530	105896	530	67569	530	18664.7		530	105896	530	105534	530	79103.9	530	38105.8	530	38815.1	530	28033.1		4.39453	22	8.78906	1111	8.78906	952
619	91.2796	619	95.1188	619	98.4226	619	99.1077	619	99.4769		531	38484	531	115153	531	139007	531	103961	531	66755.1	531	18435.5		531	103961	531	102809	531	80102.9	531	38484	531	39182.7	531	27425.1		4.41895	14	8.83789	1137	8.83789	830
618	91.187	618	95.0574	618	98.3969	618	99.0847	618	99.4738		532	38380.4	532	114634	532	137057	532	101627	532	65384.9	532	18055.8		532	101627	532	101686	532	77923.1	532	38380.4	532	38147.2	532	27897.1		4.44336	17	8.88672	1099	8.88672	864
617	91.1115	617	95.0201	617	98.403	617	99.0928	617	99.4645		533	37720.9	533	112874	533	135020	533	100860	533	65078.1	533	17681.2		533	100860	533	99944.1	533	78185.9	533	37720.9	533	38576.8	533	28498		4.46777	22	8.93555	1040	8.93555	799
616	91.0134	616	94.9653	616	98.3858	616	99.093	616	99.4694		534	38479.8	534	112501	534	133547	534	98148.2	534	63083.5	534	17411.4		534	98148.2	534	99540	534	76700.3	534	38479.8	534	37905.5	534	28610.1		4.49219	21	8.98438	1004	8.98438	771
615	90.9229	615	94.9055	615	98.3728	615	99.0845	615	99.4671		535	38028.5	535	111536	535	131466	535	96811.2	535	62942.4	535	17265		535	96811.2	535	97579	535	77683.9	535	38028.5	535	38214.1	535	28273.8		4.5166	23	9.0332	957	9.0332	756
614	90.8412	614	94.8508	614	98.3533	614	99.0643	614	99.4613		536	38398.5	536	109485	536	129774	536	95273.7	536	61757.2	536	17205.9		536	95273.7	536	96419.2	536	75936.5	536	38398.5	536	37328.6	536	28672.5		4.54102	19	9.08203	969	9.08203	732
613	90.7428	613	94.8123	613	98.3421	613	99.0684	613	99.4649		537	37358.6	537	107908	537	128089	537	94328.2	537	60829	537	16963.7		537	94328.2	537	95940.4	537	76286.5	537	37358.6	537	37996.8	537	28219.7		4.56543	22	9.13086	936	9.13086	704
612	90.6387	612	94.7604	612	98.3295	612	99.0505	612	99.4587		538	37160.8	538	107867	538	124254	538	93716.8	538	59687.1	538	15922.9		538	93716.8	538	94053.3	538	75469.3	538	37160.8	538	36993.4	538	28133.1		4.58984	28	9.17969	945	9.17969	730
611	90.5558	611	94.7151	611	98.3272	611	99.0522	611	99.452		539	37144.2	539	105266	539	124428	539	92058.5	539	58690.2	539	16327.1		539	92058.5	539	92581	539	75087.2	539	37144.2	539	37158.7	539	28245.3		4.61426	26	9.22852	883	9.22852	671
610	90.4435	610	94.6487	610	98.3088	610	99.0567	610	99.4784		540	36100.5	540	103703	540	122087	540	90350.8	540	58252.3	540	16089.7		540	90350.8	540	90554.6	540	74997.8	540	36100.5	540	36589.8	540	28091.6		4.63867	35	9.27734	829	9.27734	676
609	90.3202	609	94.5775	609	98.2933	609	99.0463	609	99.4546		541	36579.9	541	102869	541	120757	541	89452.3	541	57145.5	541	15673.3		541	89452.3	541	89023.1	541	73976.5	541	36579.9	541	36273.2	541	28404.8		4.66309	33	9.32617	801	9.32617	607
608	90.2264	608	94.524	608	98.2745	608	99.0311	608	99.4544		542	35822.7	542	102110	542	118553	542	87656.1	542	56141.1	542	15529.2		542	87656.1	542	88596.9	542	72412.8	542	35822.7	542	35876.4	542	28021		4.6875	42	9.375	795	9.375	585
607	90.1165	607	94.4616	607	98.2568	607	99.0132	607	99.4519		543	35390	543	100064	543	115356	543	86515.5	543	55562.5	543	15684.1		543	86515.5	543	86981.5	543	72085	543	35390	543	35651.2	543	28049.4		4.71191	45	9.42383	785	9.42383	603
606	89.9959	606	94.4002	606	98.2286	606	99.0016	606	99.4367		544	35495.3	544	99534.5	544	115302	544	85405	544	54822.1	544	15403.1		544	85405	544	86397.9	544	71669	544	35495.3	544	35359.8	544	27449.3		4.73633	66	9.47266	716	9.47266	569
605	89.8961	605	94.3361	605	98.221	605	98.9936	605	99.4281		545	34710.7	545	97543.5	545	113595	545	84063.9	545	53870.7	545	14898.5		545	84063.9	545	84432.6	545	71401	545	34710.7	545	34507.8	545	27932.6		4.76074	57	9.52148	772	9.52148	566
604	89.778	604	94.2787	604	98.2184	604	98.9906	604	99.4253		546	34390.9	546	95927.5	546	112013	546	82028.4	546	53464.1	546	14591.4		546	82028.4	546	83373.5	546	71067.7	546	34390.9	546	33984.7	546	27853.6		4.78516	69	9.57031	737	9.57031	571
603	89.6351	603	94.1963	603	98.1797	603	98.9727	603	99.4207		547	33382.3	547	95563.6	547	110519	547	81305.4	547	52681.6	547	14660.6		547	81305.4	547	82388.5	547	70449.5	547	33382.3	547	33704.2	547	26864.1		4.80957	87	9.61914	699	9.61914	552
602	89.5342	602	94.143	602	98.1816	602	98.9741	602	99.4335		548	33762.9	548	93259.8	548	107470	548	79994.2	548	52546.4	548	14474.6		548	79994.2	548	81443.1	548	70135	548	33762.9	548	33500.5	548	26987.2		4.83398	97	9.66797	712	9.66797	546
601	89.4006	601	94.0684	601	98.1338	601	98.9571	601	99.4197		549	32848.1	549	92973.5	549	106240	549	79087.8	549	51565.2	549	14172.3		549	79087.8	549	80549	549	68776.6	549	32848.1	549	32813.1	549	27426.2		4.8584	117	9.7168	661	9.7168	513
600	89.2993	600	94.0113	600	98.1374	600	98.95	600	99.4122		550	32387.2	550	90893	550	105768	550	77971.1	550	50475.9	550	13715.7		550	77971.1	550	79808.5	550	67527.7	550	32387.2	550	33274.6	550	27168.7		4.88281	146	9.76563	611	9.76563	506
599	89.168	599	93.9399	599	98.1175	599	98.9446	599	99.4108		551	32617.6	551	90490	551	104810	551	76502.1	551	49418.9	551	13811.8		551	76502.1	551	77237.3	551	67381.5	551	32617.6	551	32182.3	551	26476.6		4.90723	166	9.81445	582	9.81445	459
598	89.0413	598	93.8634	598	98.1062	598	98.9372	598	99.4041		552	32426.9	552	88692.6	552	101894	552	75677.3	552	48922.6	552	13152.7		552	75677.3	552	76292	552	66784.8	552	32426.9	552	31829.5	552	26251.4		4.93164	155	9.86328	595	9.86328	515
597	88.9219	597	93.8069	597	98.103	597	98.9403	597	99.422		553	31746	553	87115.2	553	102303	553	74609.6	553	47914.1	553	13277.2		553	74609.6	553	75392.7	553	65839.4	553	31746	553	31899.1	553	26408.8		4.95605	211	9.91211	566	9.91211	443
596	88.7834	596	93.7224	596	98.0712	596	98.9296	596	99.4115		554	31542.8	554	86604.4	554	100575	554	74745.6	554	47889.8	554	13267.8		554	74745.6	554	74396.7	554	65714.5	554	31542.8	554	30975.8	554	25637.1		4.98047	219	9.96094	602	9.96094	430
595	88.6648	595	93.6585	595	98.0554	595	98.9108	595	99.4084		555	31763.4	555	84585.6	555	98714.4	555	72154.3	555	46866.1	555	13052.3		555	72154.3	555	73206.3	555	65817.3	555	31763.4	555	31161.2	555	25690.4		5.00488	296	10.0098	556	10.0098	427
594	88.5268	594	93.5701	594	98.0367	594	98.8983	594	99.396		556	30774.6	556	84156.6	556	97037.6	556	71964	556	47102.9	556	13118.2		556	71964	556	72321.2	556	64697.5	556	30774.6	556	30429.5	556	26007.4		5.0293	290	10.0586	578	10.0586	411
593	88.3942	593	93.5023	593	98.0268	593	98.9066	593	99.4088		557	30322.9	557	83770.9	557	96129.3	557	71108.3	557	45648.8	557	12465.4		557	71108.3	557	70494.2	557	64480.2	557	30322.9	557	29567	557	25094		5.05371	348	10.1074	532	10.1074	423
592	88.2605	592	93.4258	592	98.0152	592	98.8859	592	99.3899		558	29426.3	558	81604.5	558	95146.9	558	69684	558	45569.2	558	12612.9		558	69684	558	70472.8	558	63382.6	558	29426.3	558	30281.4	558	25023.8		5.07813	373	10.1562	536	10.1562	439
591	88.1004	591	93.3473	591	97.9873	591	98.8786	591	99.3983		559	29555.1	559	81181.5	559	93436.2	559	68476.5	559	44674.1	559	12568.8		559	68476.5	559	69073.2	559	63288.3	559	29555.1	559	29221.4	559	24834.6		5.10254	469	10.2051	508	10.2051	394
590	87.9655	590	93.269	590	97.9715	590	98.8718	590	99.3916		560	29490	560	79792	560	91422.6	560	67410.5	560	44254.5	560	12517.1		560	67410.5	560	68195	560	62078.9	560	29490	560	28848.2	560	24911.8		5.12695	494	10.2539	492	10.2539	386
589	87.8299	589	93.1947	589	97.97	589	98.867	589	99.4015		561	28816.3	561	78673.8	561	89923.7	561	66688.1	561	43527.8	561	12180.9		561	66688.1	561	66289.6	561	61839.2	561	28816.3	561	28505	561	24570		5.15137	576	10.3027	505	10.3027	407
588	87.68	588	93.1021	588	97.9343	588	98.8529	588	99.4021		562	28858.6	562	78144	562	89924.9	562	66035.2	562	42601.2	562	11760.8		562	66035.2	562	67027	562	60935.8	562	28858.6	562	27750.8	562	24816.6		5.17578	625	10.3516	445	10.3516	360
587	87.5106	587	93.0244	587	97.9205	587	98.8567	587	99.3931		563	28278.4	563	75815.2	563	88998.7	563	65762.2	563	42972.6	563	11820.2		563	65762.2	563	66473.1	563	60617.4	563	28278.4	563	27641.1	563	24240.8		5.2002	699	10.4004	475	10.4004	400
586	87.3683	586	92.936	586	97.9061	586	98.8458	586	99.3942		564	27592.7	564	75774.2	564	87079	564	64549.8	564	41796.5	564	11792.7		564	64549.8	564	64458.7	564	60659.1	564	27592.7	564	26963.2	564	24353.8		5.22461	866	10.4492	461	10.4492	372
585	87.2237	585	92.8593	585	97.8965	585	98.8448	585	99.4062		565	27766.6	565	74891.5	565	86460.5	565	64144	565	40926.8	565	11420.3		565	64144	565	63106.2	565	60073.9	565	27766.6	565	27085.7	565	24119.2		5.24902	1004	10.498	489	10.498	347
584	87.0414	584	92.7487	584	97.8671	584	98.8237	584	99.3919		566	27010.2	566	73850.8	566	84967.3	566	64183.9	566	40805.9	566	11098.8		566	64183.9	566	62519	566	59356.7	566	27010.2	566	26578.9	566	23626.2		5.27344	1147	10.5469	396	10.5469	343
583	86.8646	583	92.6474	583	97.8509	583	98.8166	583	99.3885		567	27425.3	567	73429	567	83692.3	567	62379.8	567	39544.9	567	10970.6		567	62379.8	567	62069.1	567	59660.5	567	27425.3	567	27028	567	23945.2		5.29785	1248	10.5957	412	10.5957	349
582	86.6958	582	92.5553	582	97.827	582	98.8072	582	99.3812		568	26621.7	568	72803.4	568	82824.9	568	61557.2	568	39422.2	568	11273.2		568	61557.2	568	61261	568	58243.7	568	26621.7	568	25876.2	568	23450.6		5.32227	1464	10.6445	406	10.6445	340
581	86.5295	581	92.4594	581	97.813	581	98.8117	581	99.3998		569	25527.6	569	72007.2	569	82127.7	569	62944.1	569	38875.2	569	10966.2		569	62944.1	569	59712	569	58945.9	569	25527.6	569	26125.8	569	23402		5.34668	1624	10.6934	410	10.6934	325
580	86.3284	580	92.3589	580	97.7833	580	98.7966	580	99.3944		570	26302.7	570	71065.7	570	80594.1	570	59956.6	570	38833.8	570	10555.2		570	59956.6	570	59716	570	58268.7	570	26302.7	570	25015.5	570	22730.3		5.37109	1833	10.7422	411	10.7422	329
579	86.1423	579	92.2336	579	97.7588	579	98.7775	579	99.3772		571	25160.2	571	70026.7	571	79387.5	571	59506	571	37871.7	571	10406.1		571	59506	571	58580.6	571	57372.7	571	25160.2	571	25174.1	571	23332.8		5.39551	2041	10.791	403	10.791	348
578	85.9415	578	92.1297	578	97.744	578	98.7665	578	99.3892		572	25267	572	68557.8	572	78435.2	572	58825.2	572	37650	572	10499		572	58825.2	572	57506	572	56180.4	572	25267	572	24260.5	572	23287.9		5.41992	2297	10.8398	412	10.8398	302
577	85.7352	577	92.0097	577	97.7279	577	98.7656	577	99.3847		573	25014.2	573	67603.8	573	77453.3	573	57801	573	37296	573	10151.8		573	57801	573	58020.2	573	54922.3	573	25014.2	573	24464.4	573	22932.2		5.44434	2599	10.8887	404	10.8887	287
576	85.5447	576	91.9206	576	97.7099	576	98.7644	576	99.3951		574	25307.4	574	67843	574	76519.4	574	56748.8	574	36563.2	574	10598.9		574	56748.8	574	55893.7	574	55620.3	574	25307.4	574	23723	574	22511.1		5.46875	2882	10.9375	399	10.9375	262
575	85.3115	575	91.7914	575	97.6653	575	98.7452	575	99.3898		575	25197.2	575	66209.9	575	76014.2	575	56620.7	575	36882.6	575	10347.1		575	56620.7	575	55951.2	575	54712.8	575	25197.2	575	23338.6	575	22374.5		5.49316	3113	10.9863	387	10.9863	277
574	85.0704	574	91.6466	574	97.6403	574	98.721	574	99.3807		576	24275.5	576	65443.5	576	75106.5	576	55558.3	576	36360.3	576	10197		576	55558.3	576	55185.7	576	54856	576	24275.5	576	23581.4	576	22218.7		5.51758	3610	11.0352	363	11.0352	271
573	84.8494	573	91.5225	573	97.6286	573	98.7127	573	99.3911		577	23833	577	65870.2	577	73173.2	577	56016.8	577	35325.1	577	9991.42		577	56016.8	577	54598.3	577	54581.3	577	23833	577	23338.4	577	22041		5.54199	3909	11.084	349	11.084	288
572	84.6088	572	91.3786	572	97.5922	572	98.6996	572	99.3865		578	23755.5	578	63933.3	578	73182.1	578	55613.3	578	35650.9	578	9521.93		578	55613.3	578	53087.8	578	53050.5	578	23755.5	578	22620.1	578	21976.2		5.56641	4240	11.1328	385	11.1328	293
571	84.3462	571	91.2351	571	97.5593	571	98.6768	571	99.3757		579	23235.9	579	63158.6	579	71806.8	579	55132.2	579	34790.6	579	9939.41		579	55132.2	579	52972.3	579	53346.2	579	23235.9	579	22227.8	579	21664.5		5.59082	4522	11.1816	336	11.1816	256
570	84.0874	570	91.0854	570	97.5287	570	98.6669	570	99.3793		580	23304.8	580	63142.3	580	71236.5	580	54030.1	580	34484.3	580	9640.67		580	54030.1	580	51426.9	580	52495.2	580	23304.8	580	21643.9	580	21221.6		5.61523	4970	11.2305	316	11.2305	262
569	83.8265	569	90.9532	569	97.4977	569	98.6617	569	99.3728		581	23394.9	581	61438.6	581	70736	581	52791.5	581	33628.4	581	9608.23		581	52791.5	581	50809.1	581	51964.1	581	23394.9	581	21598.8	581	21477.5		5.63965	5485	11.2793	331	11.2793	264
568	83.5345	568	90.7765	568	97.4499	568	98.6458	568	99.3792		582	22684.7	582	60747.9	582	68874.1	582	52807	582	33277.5	582	9310.39		582	52807	582	50237.2	582	51512.8	582	22684.7	582	21808.9	582	21092.4		5.66406	5596	11.3281	313	11.3281	259
567	83.246	567	90.6052	567	97.4117	567	98.6049	567	99.3686		583	22734.7	583	61418.3	583	68182.4	583	51496.6	583	32741.5	583	9287.06		583	51496.6	583	49327.8	583	50918.6	583	22734.7	583	21428.9	583	20719.2		5.68848	6087	11.377	324	11.377	237
566	82.9304	566	90.4465	566	97.3867	566	98.6034	566	99.3822		584	22228.6	584	59239.7	584	67804.7	584	51296.5	584	31834.5	584	9177.13		584	51296.5	584	49036.1	584	50116.3	584	22228.6	584	21243.6	584	20811.4		5.71289	6615	11.4258	295	11.4258	231
565	82.6113	565	90.2582	565	97.3533	565	98.5769	565	99.3658		585	21713	585	58507.1	585	66422.1	585	51167	585	32068	585	8691.07		585	51167	585	47791.3	585	50327.2	585	21713	585	20970.7	585	20779.8		5.7373	6952	11.4746	302	11.4746	266
564	82.272	564	90.061	564	97.299	564	98.5539	564	99.3547		586	21728	586	57339.6	586	64478.1	586	49019.2	586	31830.5	586	8371.84		586	49019.2	586	48077.3	586	49668	586	21728	586	20730.4	586	20654.5		5.76172	7303	11.5234	297	11.5234	240
563	81.9352	563	89.8761	563	97.2531	563	98.5495	563	99.3668		587	21438.4	587	57578.8	587	63696.7	587	49161.9	587	30972.3	587	8813.09		587	49161.9	587	46340.2	587	48820.5	587	21438.4	587	20351.8	587	20425.9		5.78613	7636	11.5723	297	11.5723	245
562	81.569	562	89.6564	562	97.1907	562	98.5109	562	99.3386		588	21339.3	588	56606.7	588	65123.4	588	48522.3	588	31099.9	588	8742.31		588	48522.3	588	45336.8	588	47845.3	588	21339.3	588	19996.4	588	20179.9		5.81055	7946	11.6211	301	11.6211	247
561	81.1943	561	89.4374	561	97.1442	561	98.4791	561	99.3316		589	20569.8	589	54905.3	589	63229.6	589	47641.2	589	30233.7	589	8321.64		589	47641.2	589	45520.2	589	48266.6	589	20569.8	589	19792.5	589	20110.1		5.83496	8321	11.6699	299	11.6699	206
560	80.8089	560	89.2203	560	97.1054	560	98.4608	560	99.3413		590	20711.1	590	55440.1	590	63309.4	590	47593.2	590	30510.5	590	8915.65		590	47593.2	590	44401.3	590	47557.1	590	20711.1	590	19430.4	590	19916.3		5.85938	8508	11.7188	314	11.7188	177
559	80.403	559	88.993	559	97.0456	559	98.4298	559	99.332		591	20718.6	591	54541.9	591	60707.1	591	46262.1	591	30019.5	591	8515.37		591	46262.1	591	45004.9	591	46850.3	591	20718.6	591	19296.3	591	19654.4		5.88379	8740	11.7676	271	11.7676	221
558	79.9904	558	88.7744	558	96.9916	558	98.4103	558	99.3193		592	20444.6	592	53740.9	592	60732.7	592	45825.6	592	30082.7	592	8321.47		592	45825.6	592	43822	592	47204.8	592	20444.6	592	18676.2	592	19104.9		5.9082	9096	11.8164	298	11.8164	196
557	79.5571	557	88.5085	557	96.9372	557	98.3801	557	99.3171		593	19880.1	593	52879	593	60155.8	593	46079.8	593	28629.1	593	8070.01		593	46079.8	593	43229.7	593	46790.4	593	19880.1	593	19072.4	593	19321		5.93262	9310	11.8652	261	11.8652	194
556	79.1131	556	88.2428	556	96.87	556	98.3423	556	99.3001		594	20211.2	594	53696.1	594	59804.2	594	44485.2	594	29612.3	594	7884.16		594	44485.2	594	41884.3	594	45748.5	594	20211.2	594	18198.9	594	18807		5.95703	9441	11.9141	242	11.9141	196
555	78.6632	555	87.9829	555	96.8097	555	98.3244	555	99.3067		595	19014.1	595	51847.4	595	58330.2	595	44006.4	595	28037.9	595	8027.02		595	44006.4	595	42615.6	595	44408.8	595	19014.1	595	17987.5	595	18645.8		5.98145	9408	11.9629	246	11.9629	200
554	78.1743	554	87.6889	554	96.7316	554	98.2792	554	99.2858		596	18671.5	596	51020.5	596	57779.9	596	43675.8	596	28366.5	596	7790.47		596	43675.8	596	41056.6	596	44769.3	596	18671.5	596	18114.4	596	18730.8		6.00586	9446	12.0117	259	12.0117	193
553	77.6802	553	87.4087	553	96.6757	553	98.2567	553	99.2801		597	19471.5	597	50949.8	597	58150.9	597	43284.2	597	28020.2	597	7653.63		597	43284.2	597	40928.1	597	44087.1	597	19471.5	597	17738.7	597	18522.5		6.03027	9677	12.0605	243	12.0605	190
552	77.175	552	87.1154	552	96.6127	552	98.2277	552	99.2834		598	18791.6	598	49894.1	598	55542.8	598	42608.1	598	26867.5	598	8168.39		598	42608.1	598	40621	598	44216.6	598	18791.6	598	17462.9	598	18061.4		6.05469	9708	12.1094	234	12.1094	186
551	76.62	551	86.8025	551	96.5346	551	98.1852	551	99.2628		599	18105.2	599	49337.4	599	56785.4	599	42031.2	599	26644.5	599	7740.49		599	42031.2	599	39251.3	599	42626.3	599	18105.2	599	17547.2	599	17559.9		6.0791	9667	12.1582	223	12.1582	199
550	76.0824	550	86.4922	550	96.4809	550	98.1592	550	99.2699		600	18329.2	600	49365.4	600	55139.6	600	41985.7	600	26875.8	600	7394.29		600	41985.7	600	39468	600	42582.4	600	18329.2	600	16638.6	600	17605.5		6.10352	9635	12.207	254	12.207	192
549	75.4914	549	86.1297	549	96.3816	549	98.112	549	99.2572		601	18132.5	601	47831.5	601	54469.9	601	40897.1	601	26304.1	601	7624.14		601	40897.1	601	38269.4	601	41231.2	601	18132.5	601	17561.7	601	17339.1		6.12793	10000	12.2559	257	12.2559	188
548	74.8977	548	85.7762	548	96.2947	548	98.0736	548	99.2496		602	17880.3	602	47807.6	602	54575.4	602	40977.8	602	25970.3	602	7612.52		602	40977.8	602	37594.4	602	41870.8	602	17880.3	602	16530.9	602	18051.7		6.15234	9824	12.3047	221	12.3047	189
547	74.2393	547	85.391	547	96.2071	547	98.0113	547	99.2314		603	18140.5	603	46755.2	603	52665.4	603	40099.1	603	25500.5	603	6818.77		603	40099.1	603	37307.8	603	40862.9	603	18140.5	603	15561.8	603	17432.4		6.17676	9789	12.3535	217	12.3535	153
546	73.5807	546	84.998	546	96.1146	546	97.9792	546	99.2232		604	17299.6	604	46505.9	604	53258.2	604	39220.4	604	25340.6	604	7213.66		604	39220.4	604	36525.3	604	40745.8	604	17299.6	604	15867.9	604	17399.4		6.20117	9663	12.4023	226	12.4023	182
545	72.8631	545	84.5707	545	96.0086	545	97.9258	545	99.2018		605	17589	605	45343.9	605	51720.2	605	39477.6	605	25311.8	605	6736.53		605	39477.6	605	35227.2	605	41337.9	605	17589	605	15957.4	605	17013.4		6.22559	9632	12.4512	226	12.4512	171
544	72.1241	544	84.1294	544	95.9068	544	97.8789	544	99.2042		606	17052.3	606	44437.4	606	50358.9	606	38100.2	606	24937.4	606	7077.3		606	38100.2	606	36990.5	606	40554.7	606	17052.3	606	15796.2	606	16568.1		6.25	9611	12.5	222	12.5	172
543	71.3329	543	83.639	543	95.7874	543	97.8178	543	99.1884		607	16712.7	607	44169.8	607	50647.9	607	38108.7	607	24312.8	607	6921.68		607	38108.7	607	35612.7	607	40248.6	607	16712.7	607	15159.9	607	16513		6.27441	9597	12.5488	196	12.5488	144
542	70.4874	542	83.1358	542	95.6673	542	97.7588	542	99.1705		608	16872.1	608	44145.2	608	49456.9	608	37782.7	608	24382.5	608	7024.5		608	37782.7	608	34790.4	608	39429.5	608	16872.1	608	14903.8	608	16545.1		6.29883	9595	12.5977	201	12.5977	176
541	69.5991	541	82.5866	541	95.5318	541	97.6874	541	99.1622		609	16423.4	609	43364.2	609	48824.8	609	37622.5	609	23405.8	609	7083.29		609	37622.5	609	34739.2	609	38706.6	609	16423.4	609	14165.7	609	16279.6		6.32324	9489	12.6465	197	12.6465	171
540	68.6369	540	82.0077	540	95.3929	540	97.6155	540	99.1408		610	16914	610	42555	610	48855.1	610	37031.7	610	23052.6	610	6487.82		610	37031.7	610	32740.3	610	37988.8	610	16914	610	14101.1	610	16436.7		6.34766	9357	12.6953	192	12.6953	157
539	67.6324	539	81.3846	539	95.2475	539	97.5455	539	99.1244		611	16251	611	42097.6	611	48142.3	611	36653.4	611	23546.8	611	6479.54		611	36653.4	611	33174.4	611	37391	611	16251	611	14734.3	611	16287.2		6.37207	9445	12.7441	196	12.7441	149
538	66.5382	538	80.6977	538	95.0867	538	97.4728	538	99.1151		612	15986.7	612	42056.5	612	47840.4	612	36765.9	612	22695.6	612	6438.2		612	36765.9	612	32554.1	612	37450.4	612	15986.7	612	14402.9	612	15637.5		6.39648	9371	12.793	184	12.793	153
537	65.3533	537	79.9713	537	94.9158	537	97.3829	537	99.0919		613	15799	613	41103.3	613	47250.1	613	35315.9	613	22633.7	613	6468.12		613	35315.9	613	32614.4	613	37126	613	15799	613	14105	613	15326.1		6.4209	9264	12.8418	196	12.8418	137
536	64.0984	536	79.1668	536	94.6979	536	97.2755	536	99.0653		614	15253.7	614	40590.1	614	46193.2	614	35076.5	614	23123.4	614	5932.27		614	35076.5	614	31620.5	614	36657.5	614	15253.7	614	13816.3	614	15573		6.44531	9199	12.8906	195	12.8906	166
535	62.7514	535	78.3044	535	94.483	535	97.1637	535	99.0367		615	15520.2	615	40090.9	615	46059	615	34602.9	615	22098.6	615	5852.74		615	34602.9	615	30875.8	615	35790.7	615	15520.2	615	13723.8	615	14908		6.46973	9102	12.9395	194	12.9395	118
534	61.3176	534	77.3904	534	94.263	534	97.0598	534	99.0176		616	14908.4	616	39316.2	616	44980.5	616	34678.7	616	22108.5	616	5846.8		616	34678.7	616	30430.2	616	37395.3	616	14908.4	616	13753.6	616	15334.3		6.49414	8925	12.9883	172	12.9883	135
533	59.7563	533	76.376	533	94.0102	533	96.9159	533	98.9784		617	14713.6	617	39486.6	617	43762.9	617	34085.2	617	22078.2	617	5939.65		617	34085.2	617	30581.8	617	35137.1	617	14713.6	617	13413.6	617	14896.9		6.51855	9105	13.0371	187	13.0371	140
532	58.1098	532	75.294	532	93.7411	532	96.7968	532	98.9518		618	14422.9	618	38812.7	618	44473.4	618	34294.2	618	21736.4	618	5964.7		618	34294.2	618	30191.7	618	35290.1	618	14422.9	618	13459.7	618	14832.4		6.54297	8755	13.0859	162	13.0859	139
531	56.3657	531	74.1321	531	93.4385	531	96.6399	531	98.9315		619	14308.6	619	37439.3	619	43058.8	619	33218	619	21203.4	619	6006.12		619	33218	619	29452.6	619	34696.6	619	14308.6	619	13028	619	14694.8		6.56738	8747	13.1348	159	13.1348	141
530	54.4974	530	72.852	530	93.1098	530	96.4752	530	98.8845		620	14264.7	620	38116	620	42695.7	620	33717.1	620	20627.3	620	5657.33		620	33717.1	620	28665.3	620	34532.3	620	14264.7	620	12311.5	620	14314.9		6.5918	8724	13.1836	169	13.1836	129
529	52.5054	529	71.4935	529	92.7455	529	96.2961	529	98.8576		621	14021.2	621	37866.3	621	41810.1	621	33034	621	20163	621	5621.38		621	33034	621	28667.3	621	34220.9	621	14021.2	621	12049.5	621	13957.2		6.61621	8748	13.2324	160	13.2324	105
528	50.3931	528	69.9986	528	92.3512	528	96.082	528	98.7912		622	13674.1	622	37253.3	622	42407.6	622	32392	622	20513.4	622	5564.94		622	32392	622	28432	622	33323.8	622	13674.1	622	11588.8	622	13945.6		6.64063	8579	13.2812	155	13.2812	132
527	48.1857	527	68.4256	527	91.9237	527	95.8723	527	98.7517		623	13561.2	623	37261	623	41126.6	623	31311	623	19518.3	623	5485.01		623	31311	623	28086.9	623	33716.4	623	13561.2	623	11963.5	623	13886.1		6.66504	8438	13.3301	149	13.3301	129
526	45.8803	526	66.7431	526	91.4506	526	95.6342	526	98.6868		624	13853.1	624	35960.2	624	40973.3	624	31405	624	20007.1	624	5352.06		624	31405	624	27511.8	624	32183.7	624	13853.1	624	11986.1	624	14088.5		6.68945	8430	13.3789	148	13.3789	138
525	43.4828	525	64.94	525	90.9584	525	95.3869	525	98.639		625	13347.5	625	35915.2	625	40184.7	625	30235.4	625	20104.4	625	5753.77		625	30235.4	625	26640.1	625	32857.7	625	13347.5	625	11841.2	625	14063.8		6.71387	8449	13.4277	147	13.4277	114
524	40.9846	524	63.008	524	90.3841	524	95.0953	524	98.5718		626	13365.7	626	35402.4	626	39454.2	626	30682.6	626	19319.4	626	5542.96		626	30682.6	626	25673.4	626	32267.9	626	13365.7	626	11822.2	626	13092.6		6.73828	8408	13.4766	155	13.4766	125
523	38.4592	523	61.0046	523	89.7945	523	94.7836	523	98.5034		627	12870.7	627	34340	627	38704.4	627	30376.1	627	18887.3	627	5564.43		627	30376.1	627	25642.6	627	32153.7	627	12870.7	627	11386.5	627	12946.6		6.7627	8258	13.5254	174	13.5254	98
522	35.8757	522	58.8835	522	89.1453	522	94.4418	522	98.422		628	12839.9	628	34587.9	628	38975.2	628	30128.5	628	19615.6	628	5472.02		628	30128.5	628	26082.1	628	32320.9	628	12839.9	628	11251.5	628	13550.1		6.78711	8293	13.5742	152	13.5742	99
521	33.2521	521	56.6597	521	88.4536	521	94.0844	521	98.336		629	12543.6	629	34780.6	629	38946.4	629	28874.4	629	18559.7	629	5193.33		629	28874.4	629	25083.4	629	30914.7	629	12543.6	629	11295.7	629	13100.4		6.81152	8078	13.623	129	13.623	109
520	30.6377	520	54.3455	520	87.7231	520	93.7027	520	98.2428		630	12520.2	630	32989.6	630	38104.4	630	29375.7	630	18697.9	630	4909.42		630	29375.7	630	25652	630	30357.5	630	12520.2	630	10831.5	630	13140.2		6.83594	8017	13.6719	132	13.6719	121
519	28.0507	519	51.9722	519	86.9337	519	93.2857	519	98.1637		631	12536.6	631	32259.3	631	36930.7	631	28682.7	631	18079	631	5022.44		631	28682.7	631	25179	631	30151.6	631	12536.6	631	10845.5	631	12617.1		6.86035	7776	13.7207	128	13.7207	115
518	25.5088	518	49.5159	518	86.0913	518	92.8536	518	98.0512		632	12500.7	632	31951.8	632	36015.6	632	28403.5	632	17839.3	632	4796.57		632	28403.5	632	24303.6	632	29135.1	632	12500.7	632	10532.8	632	12541.7		6.88477	7743	13.7695	138	13.7695	106
517	23.0247	517	47.0156	517	85.1843	517	92.3664	517	97.9258		633	12360.2	633	32303.6	633	36125.1	633	27682.7	633	17169	633	5119.02		633	27682.7	633	24383.6	633	29750.3	633	12360.2	633	10746.3	633	11924.3		6.90918	7818	13.8184	129	13.8184	124
516	20.6434	516	44.4785	516	84.236	516	91.8618	516	97.7907		634	11690.7	634	31632.1	634	35563.7	634	28326.1	634	18133.1	634	4733.53		634	28326.1	634	24069.4	634	28962.6	634	11690.7	634	10356.2	634	12205.3		6.93359	7812	13.8672	145	13.8672	123
515	18.4017	515	41.9578	515	83.2532	515	91.3299	515	97.6927		635	12114.8	635	31442.8	635	35172.5	635	27840	635	16687.5	635	4959.68		635	27840	635	22998.9	635	28498.7	635	12114.8	635	10011.3	635	12263		6.95801	7630	13.916	102	13.916	134
514	16.2608	514	39.4011	514	82.2083	514	90.7659	514	97.5445		636	11681.7	636	31346.5	636	35232.6	636	27077.8	636	17094.2	636	5064.8		636	27077.8	636	23190.9	636	28460.3	636	11681.7	636	10788.1	636	12069.8		6.98242	7487	13.9648	123	13.9648	94
513	14.279	513	36.8967	513	81.1282	513	90.1833	513	97.4215		637	11216.1	637	29679.3	637	34361.8	637	27313.8	637	16815.8	637	4917.93		637	27313.8	637	23228.5	637	27907.2	637	11216.1	637	9607.16	637	12203.1		7.00684	7289	14.0137	111	14.0137	96
512	12.4654	512	34.4368	512	80.0056	512	89.5571	512	97.2713		638	11282.4	638	30314.9	638	34135.9	638	25913.3	638	16301.1	638	4826.69		638	25913.3	638	22643.9	638	27359.3	638	11282.4	638	10039.4	638	11573.4		7.03125	7352	14.0625	115	14.0625	112
511	10.8026	511	32.0233	511	78.8337	511	88.9041	511	97.1051		639	10884.6	639	29602.4	639	33573.3	639	25850.9	639	16575.4	639	5175.63		639	25850.9	639	22319.9	639	27035.1	639	10884.6	639	9700.43	639	11399.7		7.05566	7239	14.1113	114	14.1113	113
510	9.30618	510	29.6925	510	77.6351	510	88.2573	510	96.9517		640	10733.3	640	28737.3	640	32757	640	25554.1	640	15694.9	640	4621.5		640	25554.1	640	21970.7	640	26699.9	640	10733.3	640	9000.78	640	11270.6		7.08008	7175	14.1602	120	14.1602	93
509	7.97093	509	27.4525	509	76.4215	509	87.562	509	96.7791		641	10550.9	641	28495.9	641	32042	641	25846.5	641	16074.6	641	4591.7		641	25846.5	641	21351.4	641	27555.7	641	10550.9	641	9298.37	641	11110.3		7.10449	7169	14.209	116	14.209	117
508	6.78388	508	25.299	508	75.174	508	86.8512	508	96.5883		642	10950.2	642	29166.8	642	32275.8	642	24982.1	642	15757.7	642	4334.3		642	24982.1	642	21386.2	642	25714.5	642	10950.2	642	8995	642	10798.2		7.12891	7079	14.2578	120	14.2578	105
507	5.75526	507	23.2772	507	73.9234	507	86.1346	507	96.4004		643	10435.5	643	28405.1	643	31197.9	643	24574.7	643	15640.3	643	4468.74		643	24574.7	643	21302.2	643	25877.1	643	10435.5	643	8976.72	643	10777.3		7.15332	7045	14.3066	113	14.3066	84
506	4.85884	506	21.3647	506	72.6513	506	85.409	506	96.2379		644	10215.4	644	27196.9	644	30393	644	23390.8	644	15122.2	644	4415.6		644	23390.8	644	20572.8	644	25711.5	644	10215.4	644	8727.82	644	10411.5		7.17773	7135	14.3555	99	14.3555	92
505	4.08367	505	19.5625	505	71.3615	505	84.647	505	96.0263		645	10223.8	645	26406.3	645	30808.2	645	23175.6	645	15530.9	645	4311.71		645	23175.6	645	20538.1	645	24954.3	645	10223.8	645	8383.02	645	10032.6		7.20215	6900	14.4043	108	14.4043	93
504	3.42674	504	17.9012	504	70.0956	504	83.9135	504	95.8525		646	9528.35	646	26116.4	646	30267.2	646	22482.1	646	15125.1	646	4129.43		646	22482.1	646	19811.6	646	24398.8	646	9528.35	646	8636.65	646	10313.6		7.22656	6783	14.4531	95	14.4531	96
503	2.8715	503	16.3737	503	68.8479	503	83.1597	503	95.6516		647	9983.34	647	25847.3	647	29605.8	647	23460.6	647	15102.4	647	4365.32		647	23460.6	647	20113.4	647	24608.2	647	9983.34	647	8029	647	10349.6		7.25098	6727	14.502	117	14.502	94
502	2.40203	502	14.961	502	67.6043	502	82.4167	502	95.4758		648	9855.01	648	25021.8	648	30079.4	648	23116.1	648	15116	648	4109.31		648	23116.1	648	19297.2	648	23275.6	648	9855.01	648	8264.19	648	10647.8		7.27539	6833	14.5508	108	14.5508	88
501	2.00766	501	13.6619	501	66.3773	501	81.6766	501	95.2756		649	9502.44	649	25137.6	649	28262.6	649	22210.5	649	14756.9	649	3967.78		649	22210.5	649	19012.7	649	23740.9	649	9502.44	649	8343.44	649	9910.35		7.2998	6549	14.5996	99	14.5996	95
500	1.68061	500	12.486	500	65.1831	500	80.9381	500	95.0846		650	9654.52	650	24654.5	650	29146.5	650	22317.3	650	13294	650	4124.47		650	22317.3	650	19117.2	650	23916.7	650	9654.52	650	8422.43	650	10155.9		7.32422	6653	14.6484	99	14.6484	74
499	1.40969	499	11.424	499	64.0231	499	80.2308	499	94.8792		651	8760.15	651	24643.8	651	27914.8	651	21861.5	651	13957.2	651	3679.65		651	21861.5	651	18868.4	651	23087.2	651	8760.15	651	7829.47	651	9718.63		7.34863	6538	14.6973	98	14.6973	94
498	1.1823	498	10.4544	498	62.8861	498	79.4996	498	94.7014		652	9392.59	652	24980.3	652	27930.6	652	21795.3	652	14129.5	652	4153.24		652	21795.3	652	18222.7	652	23407.8	652	9392.59	652	7827.13	652	9083.24		7.37305	6538	14.7461	103	14.7461	91
497	0.99621	497	9.58545	497	61.8012	497	78.8273	497	94.5161		653	8733.12	653	24502.3	653	27711.7	653	22512.1	653	14460.8	653	4192.71		653	22512.1	653	18733.3	653	22215.7	653	8733.12	653	8110.8	653	9394.08		7.39746	6564	14.7949	109	14.7949	79
496	0.84243	496	8.80826	496	60.7467	496	78.1632	496	94.3257		654	8953.25	654	23895.6	654	27088.4	654	21362	654	13102.9	654	3760.23		654	21362	654	17206.9	654	22670.3	654	8953.25	654	7430.06	654	8979.52		7.42188	6454	14.8438	89	14.8438	92
495	0.71525	495	8.11025	495	59.7545	495	77.5175	495	94.1594		655	8519.1	655	22852.8	655	25434.9	655	20269.7	655	13965.5	655	3611.48		655	20269.7	655	17146.2	655	21392.5	655	8519.1	655	7576.89	655	8999.74		7.44629	6433	14.8926	100	14.8926	87
494	0.60979	494	7.48494	494	58.7814	494	76.8817	494	93.9832		656	8704.25	656	23005.3	656	26058.8	656	20367.6	656	13342.1	656	4014.84		656	20367.6	656	18038.5	656	21267.7	656	8704.25	656	6925.82	656	9188.71		7.4707	6340	14.9414	99	14.9414	68
493	0.52343	493	6.92975	493	57.8955	493	76.3	493	93.8388		657	8436.85	657	22833.5	657	25821.1	657	20195.1	657	12875.4	657	3594.06		657	20195.1	657	17644.4	657	21171.6	657	8436.85	657	7309.32	657	8596.4		7.49512	6238	14.9902	86	14.9902	75
492	0.45184	492	6.4305	492	57.0264	492	75.7379	492	93.6764		658	8932.32	658	22429.3	658	26151.5	658	20365.4	658	13032.4	658	3518.71		658	20365.4	658	16756.9	658	20481.2	658	8932.32	658	6720.62	658	8735.87		7.51953	6216	15.0391	110	15.0391	65
491	0.39208	491	5.99035	491	56.2116	491	75.2017	491	93.5237		659	8517.26	659	21430.5	659	25116.5	659	19729.6	659	13123.9	659	3707.15		659	19729.6	659	16492.4	659	21525.1	659	8517.26	659	6553.51	659	9041.37		7.54395	6071	15.0879	79	15.0879	82
490	0.34218	490	5.59429	490	55.4437	490	74.6763	490	93.3717		660	7707.98	660	21874	660	24517.3	660	19362.7	660	12099.9	660	3437.17		660	19362.7	660	17122.2	660	20344.6	660	7707.98	660	6852.53	660	8806.8		7.56836	6203	15.1367	84	15.1367	77
489	0.30031	489	5.23774	489	54.7204	489	74.191	489	93.2425		661	7707.9	661	21824.8	661	25175.4	661	19736	661	12977.4	661	3561.18		661	19736	661	16193.9	661	19449.2	661	7707.9	661	6506.52	661	8485.58		7.59277	6144	15.1855	89	15.1855	84
488	0.26531	488	4.92165	488	54.0393	488	73.7277	488	93.1087		662	7604.62	662	21067	662	25233.7	662	19104.9	662	12892.6	662	3395.11		662	19104.9	662	16503	662	20141	662	7604.62	662	6848.73	662	7887.59		7.61719	6126	15.2344	81	15.2344	80
487	0.23572	487	4.63615	487	53.3949	487	73.2939	487	92.9903		663	7801.91	663	20626.1	663	23668.5	663	19347.8	663	12159.7	663	3701.47		663	19347.8	663	15946.6	663	19179.6	663	7801.91	663	6482.05	663	8317.34		7.6416	6029	15.2832	81	15.2832	84
486	0.20971	486	4.37484	486	52.7733	486	72.8602	486	92.8536		664	7684.36	664	20384.3	664	23568.4	664	18497.9	664	12007	664	3247.98		664	18497.9	664	16002.4	664	18978.4	664	7684.36	664	6365.63	664	7732.07		7.66602	5876	15.332	113	15.332	64
485	0.18769	485	4.13784	485	52.1912	485	72.4651	485	92.7516		665	7840.7	665	19998.8	665	23197.7	665	18278.6	665	12614.6	665	3655.49		665	18278.6	665	15550.5	665	19746	665	7840.7	665	6387.45	665	7765.99		7.69043	5905	15.3809	91	15.3809	60
484	0.16874	484	3.92111	484	51.6415	484	72.0872	484	92.6391		666	7413.57	666	19830.1	666	23025.7	666	17722.3	666	12376.7	666	3544.58		666	17722.3	666	15321.3	666	18857.6	666	7413.57	666	6762.3	666	7972.56		7.71484	5777	15.4297	68	15.4297	75
483	0.15197	483	3.72234	483	51.1019	483	71.7105	483	92.5336		667	7159.1	667	19198.7	667	23011.2	667	17928.6	667	11816.4	667	3271.45		667	17928.6	667	16085.3	667	17938.1	667	7159.1	667	5722.37	667	7876.01		7.73926	5844	15.4785	71	15.4785	71
482	0.13688	482	3.53589	482	50.5883	482	71.3443	482	92.4318		668	6944.6	668	18760.9	668	22448	668	18428.8	668	11705.9	668	3409.18		668	18428.8	668	15087.1	668	18319.6	668	6944.6	668	5867.09	668	7536.11		7.76367	5842	15.5273	76	15.5273	71
481	0.12363	481	3.35997	481	50.0738	481	70.9983	481	92.3267		669	7141.83	669	19258.4	669	22886.4	669	17312.6	669	11564.7	669	3376.79		669	17312.6	669	15773.8	669	18605.2	669	7141.83	669	5684.16	669	8154.94		7.78809	5495	15.5762	84	15.5762	61
480	0.1118	480	3.19451	480	49.5777	480	70.6437	480	92.2188		670	7091.63	670	19249.2	670	21582.2	670	18020.3	670	11996.2	670	3449.71		670	18020.3	670	15130.1	670	18184.4	670	7091.63	670	6220.29	670	7704.77		7.8125	5651	15.625	71	15.625	67
479	0.10072	479	3.03362	479	49.0682	479	70.2861	479	92.1146		671	6652.11	671	18387.6	671	22164.9	671	17142.5	671	11091.6	671	3144.84		671	17142.5	671	14064.9	671	17840.5	671	6652.11	671	5674.99	671	7049.46		7.83691	5701	15.6738	80	15.6738	62
478	0.09065	478	2.87934	478	48.5679	478	69.919	478	92.0151		672	6790.3	672	18034	672	21821.6	672	17302.5	672	11958.4	672	3300.24		672	17302.5	672	14047.6	672	17339.9	672	6790.3	672	5800.77	672	7646.24		7.86133	5477	15.7227	74	15.7227	60
477	0.08161	477	2.7308	477	48.0575	477	69.5565	477	91.9097		673	6577.04	673	18467.1	673	21739	673	16473	673	10889.7	673	3117.6		673	16473	673	14030	673	17344.9	673	6577.04	673	5445.02	673	6667.5		7.88574	5428	15.7715	68	15.7715	59
476	0.07308	476	2.58407	476	47.5427	476	69.1924	476	91.798		674	6263.82	674	17833	674	20087.6	674	15329.8	674	11551.8	674	3031.28		674	15329.8	674	12974	674	16291.9	674	6263.82	674	5186.43	674	6845.4		7.91016	5455	15.8203	68	15.8203	82
475	0.0653	475	2.44191	475	47.0131	475	68.7938	475	91.6677		675	6495.53	675	16858.4	675	19716.6	675	16200.1	675	10870.8	675	2902.41		675	16200.1	675	13660.8	675	16835.3	675	6495.53	675	5213.12	675	7158.86		7.93457	5330	15.8691	79	15.8691	69
474	0.0579	474	2.30275	474	46.4642	474	68.4139	474	91.5706		676	6655.53	676	18391.6	676	20718.7	676	15586.7	676	10568.7	676	2751.53		676	15586.7	676	13979.9	676	17280	676	6655.53	676	5218.92	676	6988.39		7.95898	5294	15.918	82	15.918	69
473	0.05139	473	2.16535	473	45.9021	473	67.9998	473	91.4479		677	6635.5	677	16323	677	20116.9	677	16262.6	677	11454.9	677	3268.89		677	16262.6	677	13625.5	677	17046.7	677	6635.5	677	5099.14	677	6447.46		7.9834	5305	15.9668	75	15.9668	66
472	0.04535	472	2.03441	472	45.3324	472	67.5844	472	91.3446		678	6401.16	678	16813.2	678	19865.5	678	15699	678	10207.9	678	3170.2		678	15699	678	13479	678	16435.8	678	6401.16	678	5594.26	678	6777.16		8.00781	5299	16.0156	48	16.0156	67
471	0.04009	471	1.90453	471	44.7491	471	67.155	471	91.2083		679	6060.81	679	16913.1	679	18980.6	679	16101.9	679	10689.8	679	3126.67		679	16101.9	679	12707.7	679	15387.2	679	6060.81	679	4991.55	679	6425.74		8.03223	5045	16.0645	64	16.0645	67
470	0.03474	470	1.77726	470	44.1405	470	66.697	470	91.0702		680	5748.07	680	15501.1	680	17073	680	13471	680	8380.84	680	2113.43		680	13471	680	10748.6	680	14655.1	680	5748.07	680	5008.86	680	6300.47		8.05664	5240	16.1133	70	16.1133	54
469	0.03017	469	1.65496	469	43.5122	469	66.2215	469	90.9167		681	6154.79	681	16332.8	681	17406.6	681	12987.5	681	8054.33	681	2146.51		681	12987.5	681	9816.96	681	14083.3	681	6154.79	681	4774.34	681	5899.21		8.08105	5105	16.1621	53	16.1621	55
468	0.02611	468	1.53834	468	42.8753	468	65.7426	468	90.7699		682	5786.54	682	15301.9	682	16962.8	682	12704.8	682	7510.29	682	2142.55		682	12704.8	682	9792.76	682	14210.2	682	5786.54	682	4839.72	682	5976.88		8.10547	5160	16.2109	55	16.2109	54
467	0.02261	467	1.42819	467	42.2474	467	65.2654	467	90.6331		683	5848.46	683	15450.5	683	17439.5	683	11899	683	8064.45	683	1773.14		683	11899	683	9388.33	683	13877.4	683	5848.46	683	4712.75	683	6171.52		8.12988	5035	16.2598	75	16.2598	55
466	0.01931	466	1.3215	466	41.5929	466	64.7602	466	90.4613		684	6115.19	684	15572.7	684	16335.4	684	11906.8	684	8011.03	684	2106.07		684	11906.8	684	8784.55	684	13327	684	6115.19	684	4301.1	684	5849.4		8.1543	4981	16.3086	70	16.3086	58
465	0.01668	465	1.22078	465	40.9493	465	64.2658	465	90.3196		685	5127.1	685	14716.6	685	16962.8	685	11969.4	685	6839.47	685	2138.08		685	11969.4	685	9555	685	13049.7	685	5127.1	685	4598.72	685	5881.52		8.17871	5154	16.3574	62	16.3574	57
464	0.01423	464	1.12892	464	40.2998	464	63.7416	464	90.1414		686	5873.69	686	13642	686	15602.2	686	11914.8	686	7050.6	686	1707.41		686	11914.8	686	8956.38	686	13421.6	686	5873.69	686	4527.24	686	5462.62		8.20313	4925	16.4062	65	16.4062	72
463	0.01177	463	1.03993	463	39.655	463	63.243	463	90.0006		687	4979.74	687	14665.1	687	16019.3	687	11676.6	687	7088.97	687	2060.45		687	11676.6	687	9367.14	687	13928.1	687	4979.74	687	4304.5	687	5571.55		8.22754	4875	16.4551	78	16.4551	55
462	0.01008	462	0.95916	462	39.0076	462	62.7319	462	89.8295		688	5117.55	688	14915.6	688	15011.7	688	11638.8	688	7340.37	688	2108.91		688	11638.8	688	9790.01	688	12840.5	688	5117.55	688	4118.5	688	5631.73		8.25195	4869	16.5039	74	16.5039	52
461	0.00867	461	0.88348	461	38.3803	461	62.2218	461	89.6779		689	5248.65	689	14076.2	689	14514.8	689	11470.8	689	7108.07	689	1779.04		689	11470.8	689	8453.28	689	13395	689	5248.65	689	4374.45	689	4712.65		8.27637	4785	16.5527	65	16.5527	61
460	0.00746	460	0.81477	460	37.7582	460	61.7106	460	89.5103		690	4827.31	690	13357.6	690	14743.9	690	10868.1	690	7403.59	690	2054.69		690	10868.1	690	8064.48	690	12174.7	690	4827.31	690	4248.32	690	4839.92		8.30078	4811	16.6016	62	16.6016	53
459	0.0063	459	0.75061	459	37.1464	459	61.2154	459	89.3499		691	5606.17	691	11829.6	691	14302.4	691	10859.6	691	6839.76	691	1894.15		691	10859.6	691	8819.47	691	13125	691	5606.17	691	4515.31	691	5310.02		8.3252	4738	16.6504	68	16.6504	54
458	0.00536	458	0.69296	458	36.5539	458	60.7247	458	89.1827		692	4917.87	692	13389.8	692	14278.4	692	11243	692	6718.35	692	1844.09		692	11243	692	8444.67	692	12659.6	692	4917.87	692	4312.81	692	5236.5		8.34961	4659	16.6992	61	16.6992	60
457	0.00468	457	0.63939	457	35.9753	457	60.2328	457	89.0348		693	5321.4	693	13381	693	13932.7	693	11187.2	693	6266.49	693	1667.68		693	11187.2	693	9026.29	693	11321	693	5321.4	693	4001.12	693	5117.34		8.37402	4670	16.748	71	16.748	53
456	0.0042	456	0.59132	456	35.4211	456	59.7748	456	88.8737		694	5054.27	694	13098.1	694	14305.2	694	9864.02	694	6704.96	694	1759.59		694	9864.02	694	8123.54	694	11556.2	694	5054.27	694	3520.28	694	4581.22		8.39844	4559	16.7969	46	16.7969	52
455	0.0036	455	0.54822	455	34.8848	455	59.3174	455	88.7259		695	5027.03	695	13024.7	695	14118.4	695	10798.2	695	6385.49	695	1672.36		695	10798.2	695	8263.3	695	11547.9	695	5027.03	695	3963.71	695	4982.84		8.42285	4627	16.8457	60	16.8457	60
454	0.0027	454	0.50839	454	34.3787	454	58.893	454	88.5986		696	4668.12	696	12207.5	696	13783	696	10029.4	696	5805.48	696	1900.74		696	10029.4	696	7699.22	696	11651.1	696	4668.12	696	4228.37	696	4895.71		8.44727	4525	16.8945	62	16.8945	65
453	0.00257	453	0.47241	453	33.8806	453	58.4661	453	88.4533		697	4689.16	697	12528.2	697	14132.5	697	9592.92	697	6025.86	697	1556.01		697	9592.92	697	7797.46	697	10578.6	697	4689.16	697	3568.77	697	4942.77		8.47168	4432	16.9434	43	16.9434	58
452	0.00231	452	0.44003	452	33.4052	452	58.0518	452	88.3223		698	4884.65	698	11636	698	13799.2	698	10003.5	698	6271.79	698	1739.22		698	10003.5	698	8684.42	698	11701.2	698	4884.65	698	3549.99	698	5103.06		8.49609	4517	16.9922	62	16.9922	59
451	0.00188	451	0.41093	451	32.9516	451	57.6498	451	88.168		699	4957.89	699	12102.5	699	12677.4	699	9591.35	699	5525.37	699	1631.44		699	9591.35	699	7333.68	699	10757.5	699	4957.89	699	3090.73	699	4465.44		8.52051	4448	17.041	68	17.041	60
450	0.00156	450	0.38392	450	32.5144	450	57.2704	450	88.0411		700	4743.74	700	11172.9	700	12977	700	9910.72	700	5859.05	700	1498.53		700	9910.72	700	8163.88	700	10468.2	700	4743.74	700	3431.54	700	4909.73		8.54492	4431	17.0898	47	17.0898	45
449	0.00167	449	0.35896	449	32.1019	449	56.9118	449	87.9087		701	4072.77	701	11387.2	701	12037.5	701	9341.51	701	5889.98	701	1389.81		701	9341.51	701	7259.19	701	10766.9	701	4072.77	701	3739.22	701	4503.58		8.56934	4435	17.1387	53	17.1387	44
448	0.00152	448	0.33773	448	31.7089	448	56.5618	448	87.8089		702	4400.11	702	11400.9	702	13074.8	702	8983.74	702	5700	702	1251.28		702	8983.74	702	7095.09	702	10136.4	702	4400.11	702	4021.42	702	4702.58		8.59375	4272	17.1875	49	17.1875	45
447	0.00123	447	0.31732	447	31.3248	447	56.2253	447	87.6774		703	4345.21	703	11185.6	703	12851.6	703	9390.86	703	5151.67	703	1299.77		703	9390.86	703	7359.58	703	10316.7	703	4345.21	703	3789.34	703	4314.25		8.61816	4283	17.2363	67	17.2363	45
446	0.000948475	446	0.29864	446	30.9662	446	55.9045	446	87.5871		704	4704.5	704	10650.2	704	11835.1	704	9348.72	704	5290.16	704	1393.16		704	9348.72	704	6583.4	704	10019.6	704	4704.5	704	3886.36	704	4415.04		8.64258	4249	17.2852	56	17.2852	63
445	0.00104	445	0.28218	445	30.6216	445	55.5902	445	87.4703		705	3801.55	705	10638.4	705	11652.9	705	8505.37	705	5822.09	705	1203.97		705	8505.37	705	6618.85	705	10223	705	3801.55	705	3243.97	705	4585.79		8.66699	4106	17.334	66	17.334	53
444	0.000851119	444	0.26671	444	30.2894	444	55.2894	444	87.3738		706	3523.47	706	10912.8	706	11166.7	706	8522.68	706	5376.32	706	1650.69		706	8522.68	706	6595.75	706	9748.6	706	3523.47	706	3177.18	706	4113.14		8.69141	4240	17.3828	55	17.3828	45
443	0.000886748	443	0.25255	443	29.9738	443	54.9979	443	87.2713		707	3485.92	707	10049.4	707	11648.9	707	9613.58	707	5704.81	707	1336.4		707	9613.58	707	6807.13	707	9508.68	707	3485.92	707	3004.09	707	4338.97		8.71582	4070	17.4316	47	17.4316	60
442	0.000771037	442	0.23944	442	29.6552	442	54.7066	442	87.1679		708	3830.94	708	11032.2	708	11518.7	708	8890.26	708	5424.14	708	1280.1		708	8890.26	708	6127.84	708	8731.5	708	3830.94	708	3085.61	708	3969.36		8.74023	4160	17.4805	42	17.4805	52
441	0.0006535	441	0.2277	441	29.3613	441	54.4417	441	87.0694		709	4119.27	709	11330.8	709	10977.2	709	8187.47	709	4521.28	709	1281.02		709	8187.47	709	5974.71	709	9592.1	709	4119.27	709	3137.53	709	4111.35		8.76465	3992	17.5293	42	17.5293	55
440	0.000600283	440	0.21655	440	29.0773	440	54.1763	440	86.9962		710	3768.63	710	10625.2	710	11377.8	710	8549.55	710	4937.02	710	1221.23		710	8549.55	710	6438.35	710	9506.13	710	3768.63	710	2546.72	710	4387.81		8.78906	4090	17.5781	41	17.5781	47
439	0.000525539	439	0.20588	439	28.7996	439	53.9173	439	86.8956		711	4156.88	711	9690.88	711	10749.8	711	8091.57	711	4759.13	711	1322.38		711	8091.57	711	6463.49	711	9443.63	711	4156.88	711	3101.43	711	4345.63		8.81348	4058	17.627	54	17.627	58
438	0.000504631	438	0.19655	438	28.5291	438	53.6694	438	86.8081		712	3676.47	712	9510.27	712	10394.1	712	7518.27	712	4473.06	712	1351.54		712	7518.27	712	6158.07	712	8539.61	712	3676.47	712	2998.61	712	3840.79		8.83789	3967	17.6758	46	17.6758	40
437	0.000529376	437	0.18776	437	28.2729	437	53.4255	437	86.7119		713	3782.37	713	10210.8	713	10765.4	713	7531.59	713	5705.67	713	1211.66		713	7531.59	713	5842.35	713	8394.3	713	3782.37	713	3061.88	713	4042.71		8.8623	3917	17.7246	46	17.7246	50
436	0.000758576	436	0.17973	436	28.0193	436	53.1893	436	86.6377		714	3373.41	714	9145.78	714	9436.62	714	7771.15	714	5013.04	714	1496.05		714	7771.15	714	6088.75	714	8401.28	714	3373.41	714	3251.25	714	3863.53		8.88672	3976	17.7734	46	17.7734	41
435	0.000581627	435	0.17157	435	27.7869	435	52.9633	435	86.5603		715	3385.58	715	8745.86	715	10329.8	715	7114.69	715	4407.18	715	1351.26		715	7114.69	715	5393.78	715	9906.66	715	3385.58	715	2659.5	715	3077.73		8.91113	3738	17.8223	44	17.8223	57
434	0.000430014	434	0.16446	434	27.5538	434	52.7407	434	86.4725		716	4097.68	716	9142.09	716	9798.24	716	7178.99	716	4849.03	716	1140.7		716	7178.99	716	5308.93	716	7810.25	716	4097.68	716	2416.54	716	3763.85		8.93555	3831	17.8711	45	17.8711	46
433	0.000365001	433	0.15831	433	27.3325	433	52.5166	433	86.401		717	3128.69	717	8813.87	717	10441.4	717	7524.93	717	4804.5	717	1332.72		717	7524.93	717	6093.07	717	7762.29	717	3128.69	717	2688.32	717	3580.39		8.95996	3742	17.9199	45	17.9199	49
432	1.91281e-05	432	0.15195	432	27.1256	432	52.3215	432	86.324		718	3321.76	718	7946.87	718	10218.5	718	6913.1	718	4403.83	718	1467.95		718	6913.1	718	5497.6	718	8841.52	718	3321.76	718	2423.99	718	3752.7		8.98438	3785	17.9688	51	17.9688	35
431	0.000254001	431	0.14646	431	26.9193	431	52.1287	431	86.2691		719	2588.2	719	9353.25	719	9983.71	719	7192.88	719	4448.3	719	1250.22		719	7192.88	719	5407.39	719	8304.38	719	2588.2	719	3047.52	719	3315.47		9.00879	3766	18.0176	47	18.0176	51
430	0.000239112	430	0.1408	430	26.7316	430	51.9411	430	86.1965		720	3286.26	720	9197.11	720	10215.8	720	6390.97	720	4247.77	720	1177.46		720	6390.97	720	5706.35	720	7734.17	720	3286.26	720	2395.86	720	2873.52		9.0332	3715	18.0664	47	18.0664	67
429	0.000333444	429	0.13645	429	26.5456	429	51.7634	429	86.1237		721	3515.55	721	8383.7	721	8884.43	721	6943.47	721	4147.03	721	1496.69		721	6943.47	721	5958.88	721	7611.11	721	3515.55	721	2589.2	721	3142.24		9.05762	3824	18.1152	42	18.1152	52
428	0.000350291	428	0.13235	428	26.3804	428	51.6011	428	86.0677		722	2807.71	722	8254.89	722	9997.92	722	6823.28	722	3935.87	722	1331.54		722	6823.28	722	5338.27	722	7852.85	722	2807.71	722	3001.16	722	3206.69		9.08203	3729	18.1641	53	18.1641	54
427	0.00026773	427	0.12831	427	26.2257	427	51.4381	427	86.011		723	3376.12	723	8199.99	723	9258.14	723	6182.18	723	4137.39	723	972.146		723	6182.18	723	4706.57	723	6926.53	723	3376.12	723	2357.84	723	3287.59		9.10645	3638	18.2129	49	18.2129	52
426	0.000330801	426	0.12483	426	26.0754	426	51.2807	426	85.9403		724	2389.56	724	7872.11	724	9095.86	724	6789.72	724	3741.92	724	725.826		724	6789.72	724	4868.82	724	7662.42	724	2389.56	724	2535.51	724	3390.72		9.13086	3612	18.2617	55	18.2617	47
425	6.14567e-05	425	0.12183	425	25.9434	425	51.1557	425	85.8907		725	3601.19	725	8239.2	725	8193.41	725	6327.89	725	3463.87	725	1010.57		725	6327.89	725	5104.29	725	7156.71	725	3601.19	725	2042.56	725	3059.87		9.15527	3579	18.3105	53	18.3105	51
424	0.000398899	424	0.11939	424	25.826	424	51.0421	424	85.8568		726	2920.65	726	7516.28	726	9154.14	726	6345.68	726	3980.69	726	973.241		726	6345.68	726	5534.87	726	6705.74	726	2920.65	726	3011.47	726	3088.12		9.17969	3534	18.3594	44	18.3594	46
423	0.000379879	423	0.11715	423	25.7316	423	50.9404	423	85.8242		727	2740.9	727	8249.46	727	8428.6	727	6773.43	727	4164.45	727	1142.31		727	6773.43	727	5060.64	727	6917.14	727	2740.9	727	2108.37	727	3353.21		9.2041	3370	18.4082	41	18.4082	44
422	0.00030501	422	0.1152	422	25.6309	422	50.8376	422	85.7808		728	3042.85	728	8175.15	728	8731.9	728	5965.67	728	4133.3	728	1109.54		728	5965.67	728	4886.17	728	6642.84	728	3042.85	728	2446.98	728	3366.32		9.22852	3491	18.457	42	18.457	43
421	0.000318659	421	0.11345	421	25.5509	421	50.7549	421	85.7567		729	2975.46	729	7530.28	729	8729.36	729	5985.81	729	3814.52	729	996.84		729	5985.81	729	5008.99	729	7897.96	729	2975.46	729	2376.98	729	2660.34		9.25293	3498	18.5059	53	18.5059	38
420	0.000285258	420	0.11229	420	25.4927	420	50.6812	420	85.7259		730	2693.22	730	7525.86	730	9395.56	730	6209.71	730	4258.04	730	1034.23		730	6209.71	730	4130.97	730	6218.39	730	2693.22	730	1997.08	730	3115.84		9.27734	3422	18.5547	48	18.5547	40
419	1.21135e-05	419	0.11093	419	25.4452	419	50.6429	419	85.7198		731	2665.57	731	7560.46	731	8075.05	731	6293.62	731	3982.86	731	834.956		731	6293.62	731	4495.32	731	5974.47	731	2665.57	731	2494.4	731	3095.65		9.30176	3425	18.6035	40	18.6035	57
418	0.000132487	418	0.11034	418	25.4013	418	50.5992	418	85.6825		732	2928.12	732	7842.31	732	8539.01	732	5557.74	732	3365.15	732	1073.63		732	5557.74	732	4533.49	732	6614.03	732	2928.12	732	2015.57	732	2859.62		9.32617	3434	18.6523	47	18.6523	46
417	0.000455667	417	0.11038	417	25.384	417	50.5688	417	85.6898		733	2631.19	733	6274.42	733	8028.84	733	5733.34	733	4210.49	733	754.814		733	5733.34	733	4762.54	733	6822.31	733	2631.19	733	1772.77	733	2902.96		9.35059	3416	18.7012	45	18.7012	52
416	0.0004004	416	0.11071	416	25.3746	416	50.5494	416	85.6655		734	2542.29	734	7775.35	734	8034.92	734	6373.61	734	3407.34	734	912.573		734	6373.61	734	4337.39	734	6508.12	734	2542.29	734	2172.34	734	3037.13		9.375	3323	18.75	29	18.75	39
415	0.000113348	415	0.11052	415	25.3696	415	50.5343	415	85.6623		735	2504.75	735	5803.15	735	7621.88	735	4989.89	735	3514.8	735	577.683		735	4989.89	735	4809.73	735	6549.3	735	2504.75	735	2065.89	735	2237.06		9.39941	3366	18.7988	35	18.7988	49
414	6.22817e-05	414	0.11072	414	25.3819	414	50.5419	414	85.666		736	2516.22	736	6048.32	736	7746.57	736	6398.73	736	3127.45	736	880.106		736	6398.73	736	4224.54	736	5087.07	736	2516.22	736	2342.27	736	2594.28		9.42383	3344	18.8477	41	18.8477	36
413	0.000366151	413	0.11156	413	25.4017	413	50.5682	413	85.6726		737	2578.6	737	7319.95	737	7543.79	737	5522.99	737	3303.21	737	1047.18		737	5522.99	737	3915.05	737	6137.48	737	2578.6	737	1930.92	737	2316.37		9.44824	3227	18.8965	31	18.8965	51
412	0.000256354	412	0.11232	412	25.4287	412	50.5845	412	85.6604		738	2531.19	738	6716.06	738	7131.76	738	5195.79	738	3967.42	738	913.775		738	5195.79	738	4565.84	738	6095.17	738	2531.19	738	2019.98	738	2644.49		9.47266	3180	18.9453	33	18.9453	44
411	-4.86272e-05	411	0.11355	411	25.4785	411	50.6351	411	85.7064		739	2605.3	739	5985.85	739	7726.06	739	5518.98	739	3172.81	739	1021.52		739	5518.98	739	3728.72	739	6318	739	2605.3	739	1807.66	739	2392.17		9.49707	3116	18.9941	35	18.9941	41
410	0.000343424	410	0.11487	410	25.5191	410	50.66	410	85.7097		740	2273.4	740	6068.42	740	6740.79	740	5846.63	740	2990.26	740	1037.24		740	5846.63	740	4511.6	740	4976.54	740	2273.4	740	1776.87	740	2757.6		9.52148	3143	19.043	32	19.043	47
409	0.000358041	409	0.1165	409	25.5751	409	50.7051	409	85.7236		741	1704.66	741	6294.77	741	7380.17	741	4057.44	741	2844.29	741	1055.78		741	4057.44	741	3505.87	741	5274.14	741	1704.66	741	1616.11	741	2370.68		9.5459	3116	19.0918	35	19.0918	46
408	0.000299076	408	0.11792	408	25.6339	408	50.7692	408	85.7307		742	2248.93	742	6581.01	742	6230.91	742	5041.78	742	2938.49	742	555.352		742	5041.78	742	4067.26	742	5497.77	742	2248.93	742	1699.23	742	2890.1		9.57031	3139	19.1406	48	19.1406	43
407	8.38555e-05	407	0.11979	407	25.6951	407	50.8185	407	85.7479		743	2260.08	743	5716.93	743	5831.19	743	5337.08	743	3248.01	743	694.44		743	5337.08	743	3915.46	743	6319.33	743	2260.08	743	1305.29	743	2549.39		9.59473	3068	19.1895	38	19.1895	47
406	0.000372753	406	0.12193	406	25.7705	406	50.8948	406	85.7928		744	1816.3	744	6122.33	744	6522.8	744	4594.52	744	2859.05	744	707.084		744	4594.52	744	4001.15	744	4775.7	744	1816.3	744	1801.42	744	2388.15		9.61914	3057	19.2383	43	19.2383	47
405	0.000354106	405	0.12382	405	25.8467	405	50.9591	405	85.8141		745	2357.7	745	5642.33	745	6847.22	745	5776.58	745	2699.33	745	684.941		745	5776.58	745	3845.62	745	5342.39	745	2357.7	745	1696.39	745	2256.82		9.64355	3084	19.2871	35	19.2871	48
404	0.000319312	404	0.12617	404	25.9185	404	51.0386	404	85.8621		746	1733.37	746	5590.19	746	5726.62	746	4365.36	746	2811.96	746	975.621		746	4365.36	746	3437.89	746	5177.9	746	1733.37	746	1958.94	746	2436.84		9.66797	3040	19.3359	31	19.3359	34
403	0.00037155	403	0.12846	403	26.0041	403	51.1093	403	85.8758		747	2148.15	747	6067.42	747	6602.19	747	5619.01	747	3115.55	747	744.716		747	5619.01	747	4521.48	747	4695.68	747	2148.15	747	1745.5	747	2125.98		9.69238	2859	19.3848	39	19.3848	32
402	0.000317563	402	0.13051	402	26.0916	402	51.177	402	85.8918		748	1794.08	748	5374.05	748	6604.8	748	4024.55	748	2519.04	748	788.181		748	4024.55	748	3750.25	748	4919.92	748	1794.08	748	1850.14	748	2127.55		9.7168	3026	19.4336	25	19.4336	48
401	0.00073518	401	0.13383	401	26.184	401	51.2806	401	85.9443		749	1607.73	749	5891.55	749	6445.42	749	4049.1	749	3401.24	749	733.449		749	4049.1	749	4274.75	749	4897.26	749	1607.73	749	1708.81	749	2160.24		9.74121	2890	19.4824	40	19.4824	37
400	7.64912e-05	400	0.13627	400	26.2728	400	51.3552	400	85.9578		750	2004.82	750	5337.62	750	5643.83	750	4337.11	750	2790.54	750	822.716		750	4337.11	750	3378.31	750	4869.51	750	2004.82	750	1986.12	750	2169.34		9.76563	2980	19.5312	33	19.5312	45
399	0.000417062	399	0.13945	399	26.3718	399	51.4579	399	85.987		751	1284.12	751	4112.2	751	5951.66	751	4301.62	751	2535.36	751	720.307		751	4301.62	751	3579.44	751	5105.88	751	1284.12	751	1904.13	751	1718.44		9.79004	2904	19.5801	37	19.5801	41
398	0.000562133	398	0.14177	398	26.4776	398	51.5518	398	86.0366		752	1577.14	752	4918.85	752	6531.8	752	4417.96	752	3236.88	752	730.875		752	4417.96	752	3420.76	752	4244.55	752	1577.14	752	1742.26	752	2384.41		9.81445	2874	19.6289	21	19.6289	32
397	0.000411888	397	0.14557	397	26.5794	397	51.65	397	86.0629		753	2180.38	753	4524.91	753	5448.2	753	4485.54	753	2776.31	753	584.398		753	4485.54	753	3653.26	753	5653.69	753	2180.38	753	1081.73	753	2079.76		9.83887	2930	19.6777	26	19.6777	46
396	0.000310845	396	0.14866	396	26.6945	396	51.7616	396	86.104		754	2216.92	754	4846.92	754	5840.82	754	4418.17	754	2844.05	754	318.547		754	4418.17	754	3100.97	754	5006.72	754	2216.92	754	979.615	754	2027.37		9.86328	2854	19.7266	28	19.7266	39
395	0.000440645	395	0.15281	395	26.8114	395	51.8587	395	86.1351		755	2374.09	755	4647.57	755	5348.44	755	3923.93	755	2414.85	755	604.617		755	3923.93	755	3443.53	755	4636.76	755	2374.09	755	1749.39	755	2094.93		9.8877	2844	19.7754	36	19.7754	48
394	0.000388701	394	0.15657	394	26.9409	394	51.9843	394	86.1765		756	2099.69	756	4469.66	756	5810.87	756	3937.25	756	2667.41	756	615.755		756	3937.25	756	4005.1	756	4387.21	756	2099.69	756	1495.94	756	1981.31		9.91211	2844	19.8242	34	19.8242	39
393	0.000331079	393	0.16053	393	27.0697	393	52.0941	393	86.2261		757	1964.61	757	4578.28	757	6274.82	757	3598.65	757	2423.14	757	755.11		757	3598.65	757	2351.73	757	4995.94	757	1964.61	757	1030.96	757	1981.44		9.93652	2850	19.873	42	19.873	42
392	0.000513907	392	0.16571	392	27.2024	392	52.2259	392	86.2875		758	1656.88	758	4066.59	758	4650.21	758	3673.23	758	2333.61	758	635.599		758	3673.23	758	2847.3	758	4676.76	758	1656.88	758	1763.48	758	1671.88		9.96094	2701	19.9219	42	19.9219	38
391	0.000635181	391	0.17076	391	27.3482	391	52.3506	391	86.308		759	1813.32	759	5004.14	759	5577.1	759	4008.29	759	2716.06	759	257.754		759	4008.29	759	2981.71	759	4790.3	759	1813.32	759	1493	759	2347.01		9.98535	2718	19.9707	29	19.9707	47
390	0.000541447	390	0.17585	390	27.4935	390	52.4978	390	86.3651		760	1885.8	760	3730.17	760	4556.1	760	4317.62	760	2727.54	760	705.664		760	4317.62	760	2603.62	760	4807.28	760	1885.8	760	1338.96	760	2031.96		10.0098	2665	20.0195	36	20.0195	35
389	0.000460836	389	0.18127	389	27.6493	389	52.6391	389	86.4088		761	2329.79	761	3496.72	761	5513.34	761	3339.98	761	2056.08	761	714.827		761	3339.98	761	2738.97	761	4053.27	761	2329.79	761	1319.88	761	1715.98		10.0342	2682	20.0684	29	20.0684	29
388	0.000687123	388	0.1874	388	27.8223	388	52.7833	388	86.4512		762	1362.1	762	4846.52	762	5733.39	762	3729.11	762	2309.01	762	181.964		762	3729.11	762	3267.6	762	4413.45	762	1362.1	762	1567	762	1606.15		10.0586	2680	20.1172	35	20.1172	34
387	0.000618423	387	0.19389	387	27.9993	387	52.9427	387	86.5123		763	1807.19	763	3949.85	763	3598.57	763	3539.91	763	2954.81	763	600.46		763	3539.91	763	3364.07	763	3467.27	763	1807.19	763	1046.43	763	1134.69		10.083	2649	20.166	31	20.166	46
386	0.000711118	386	0.20093	386	28.1744	386	53.108	386	86.5644		764	1502.66	764	3701.49	764	4513.63	764	3511.17	764	2117.55	764	468.862		764	3511.17	764	2552.21	764	4362.89	764	1502.66	764	1252.17	764	1529.03		10.1074	2708	20.2148	37	20.2148	49
385	0.000722573	385	0.20875	385	28.3685	385	53.3017	385	86.6432		765	1483.65	765	3579.36	765	4876.4	765	3848.02	765	2661.48	765	572.311		765	3848.02	765	2575.8	765	3905.55	765	1483.65	765	894.973	765	1501.96		10.1318	2590	20.2637	32	20.2637	24
384	0.000987906	384	0.21696	384	28.5774	384	53.4763	384	86.7004		766	1550.99	766	5086.06	766	5491.97	766	3825.95	766	1898.19	766	484.602		766	3825.95	766	1676.66	766	3395.01	766	1550.99	766	1579.57	766	1906.83		10.1562	2582	20.3125	38	20.3125	39
383	0.000782772	383	0.22591	383	28.7911	383	53.6732	383	86.7442		767	1529.5	767	4245.38	767	5071.43	767	3248.09	767	2165.72	767	541.831		767	3248.09	767	3078.9	767	3757.65	767	1529.5	767	1072.31	767	1311.01		10.1807	2541	20.3613	33	20.3613	39
382	0.000990532	382	0.23526	382	29.027	382	53.8895	382	86.84		768	1306.29	768	4727.01	768	4016.85	768	4023.53	768	2115.57	768	500.788		768	4023.53	768	2523.79	768	3606.25	768	1306.29	768	1238.63	768	1739.3		10.2051	2445	20.4102	27	20.4102	50
381	0.00105	381	0.24636	381	29.2476	381	54.0859	381	86.8766		769	1690.27	769	3865.37	769	4994.67	769	3311.14	769	2146.13	769	357.153		769	3311.14	769	3014.48	769	3475.28	769	1690.27	769	1665.81	769	1346.14		10.2295	2578	20.459	33	20.459	50
380	0.000800402	380	0.25712	380	29.5003	380	54.2941	380	86.9541		770	1443.97	770	4087.04	770	4179.02	770	3975.56	770	2117.3	770	674.478		770	3975.56	770	2389.64	770	4097.5	770	1443.97	770	1118.38	770	1731.83		10.2539	2487	20.5078	34	20.5078	40
379	0.00135	379	0.26992	379	29.7615	379	54.5285	379	87.0363		771	1787.83	771	3471.21	771	4456.31	771	3478.4	771	1469.94	771	473.25		771	3478.4	771	3108.49	771	3934.12	771	1787.83	771	1406.61	771	1088.11		10.2783	2559	20.5566	40	20.5566	35
378	0.00158	378	0.28358	378	30.0293	378	54.7721	378	87.1128		772	1443.84	772	3317.33	772	4520.9	772	3420.72	772	2077.59	772	587.437		772	3420.72	772	2108.04	772	2969.97	772	1443.84	772	953.357	772	2579.33		10.3027	2477	20.6055	30	20.6055	28
377	0.00135	377	0.29783	377	30.3197	377	55.0238	377	87.2093		773	1357.98	773	3583.18	773	4295.31	773	3685.74	773	1900.27	773	653.89		773	3685.74	773	2242.22	773	3260.12	773	1357.98	773	1175.54	773	1608.33		10.3271	2446	20.6543	28	20.6543	40
376	0.0013	376	0.31399	376	30.6153	376	55.2924	376	87.3008		774	1327.66	774	4146.42	774	4123.92	774	3377.46	774	2202.53	774	551.14		774	3377.46	774	1954.88	774	2456.24	774	1327.66	774	1037.42	774	1467.88		10.3516	2414	20.7031	28	20.7031	43
375	0.0015	375	0.33055	375	30.9378	375	55.565	375	87.383		775	1175.67	775	3586.8	775	4498.87	775	3025.49	775	1962.48	775	336.229		775	3025.49	775	2713.33	775	4096.14	775	1175.67	775	1215.98	775	1541.88		10.376	2387	20.752	27	20.752	29
374	0.00179	374	0.34961	374	31.259	374	55.8346	374	87.4789		776	1423.35	776	3824.22	776	5059.05	776	3022.35	776	1817.89	776	341.835		776	3022.35	776	2018.12	776	3254.28	776	1423.35	776	729.572	776	2020.37		10.4004	2417	20.8008	29	20.8008	38
373	0.0019	373	0.36941	373	31.6008	373	56.1382	373	87.5815		777	1445.01	777	3291.33	777	3803.64	777	2994.68	777	2022.32	777	345.293		777	2994.68	777	2289.39	777	3025.06	777	1445.01	777	1312.55	777	1082.14		10.4248	2370	20.8496	33	20.8496	33
372	0.00235	372	0.39121	372	31.9482	372	56.4312	372	87.6767		778	1469.62	778	4108.29	778	3924.83	778	2882.7	778	1879.96	778	589.526		778	2882.7	778	1905.71	778	3950.05	778	1469.62	778	1215.39	778	1626.83		10.4492	2388	20.8984	34	20.8984	36
371	0.00237	371	0.4154	371	32.328	371	56.7648	371	87.7833		779	1014.28	779	3582.35	779	3313.4	779	2673.31	779	1734.87	779	297.375		779	2673.31	779	2763.61	779	2829.06	779	1014.28	779	943.408	779	1530.43		10.4736	2334	20.9473	29	20.9473	33
370	0.00286	370	0.44112	370	32.7029	370	57.0824	370	87.8749		780	1274.7	780	2907.06	780	3323.75	780	2717.19	780	1688.61	780	727.113		780	2717.19	780	1981.89	780	3536.64	780	1274.7	780	898.885	780	1492.53		10.498	2320	20.9961	25	20.9961	39
369	0.00316	369	0.46872	369	33.0835	369	57.4014	369	87.9972		781	1781.2	781	2721.88	781	4288.72	781	2889.2	781	1848.69	781	246.492		781	2889.2	781	1944.14	781	3176.03	781	1781.2	781	1216.02	781	974.713		10.5225	2337	21.0449	35	21.0449	39
368	0.00337	368	0.49917	368	33.4984	368	57.7569	368	88.1305		782	1064.66	782	2748.51	782	4502.02	782	2674.93	782	1628.93	782	372.788		782	2674.93	782	1476.43	782	2470.47	782	1064.66	782	1240.1	782	1543.43		10.5469	2347	21.0938	20	21.0938	45
367	0.00369	367	0.53207	367	33.91	367	58.0987	367	88.2075		783	1144.89	783	3429.15	783	4111.11	783	2970.47	783	1525.26	783	190.937		783	2970.47	783	2383.03	783	3699.75	783	1144.89	783	941.541	783	1378.1		10.5713	2295	21.1426	27	21.1426	41
366	0.00423	366	0.5654	366	34.3413	366	58.459	366	88.347		784	963.676	784	2840.91	784	3851.83	784	3094.57	784	1292.78	784	192.807		784	3094.57	784	1525.1	784	2538.51	784	963.676	784	826.553	784	1460.72		10.5957	2318	21.1914	29	21.1914	41
365	0.005	365	0.60247	365	34.7858	365	58.8458	365	88.4801		785	1505.3	785	3335.34	785	3906.21	785	2808.97	785	1311.54	785	261.965		785	2808.97	785	2587.28	785	2841.41	785	1505.3	785	840.266	785	1098.09		10.6201	2229	21.2402	24	21.2402	27
364	0.00566	364	0.6437	364	35.2384	364	59.2134	364	88.6052		786	1134.39	786	3728.71	786	3172.29	786	2881.03	786	2262.63	786	401.398		786	2881.03	786	1445.55	786	3286.19	786	1134.39	786	791.555	786	1509.25		10.6445	2261	21.2891	28	21.2891	31
363	0.00589	363	0.68747	363	35.6981	363	59.593	363	88.7083		787	949.233	787	3122.13	787	3021.79	787	3708.57	787	1901.3	787	134.924		787	3708.57	787	1803.83	787	3659.54	787	949.233	787	801.814	787	932.164		10.669	2231	21.3379	33	21.3379	32
362	0.00752	362	0.73285	362	36.1773	362	59.9872	362	88.8347		788	1306.46	788	3082.06	788	3765.46	788	3585.68	788	2127.91	788	138.499		788	3585.68	788	2102.64	788	3124.02	788	1306.46	788	1088.08	788	745.724		10.6934	2149	21.3867	21	21.3867	42
361	0.00822	361	0.7831	361	36.6553	361	60.3878	361	88.9704		789	1261.17	789	2726.63	789	4321.57	789	2374.98	789	1533.17	789	351.691		789	2374.98	789	1519.16	789	2965.2	789	1261.17	789	620.217	789	828.824		10.7178	2197	21.4355	24	21.4355	32
360	0.00947	360	0.83533	360	37.1484	360	60.7914	360	89.1429		790	852.652	790	2392.42	790	4010.83	790	2900.02	790	1349.7	790	142.567		790	2900.02	790	2042.76	790	3021.74	790	852.652	790	1194.37	790	1535.76		10.7422	2185	21.4844	23	21.4844	35
359	0.01032	359	0.89155	359	37.6424	359	61.1932	359	89.2489		791	1079.76	791	2954.27	791	3427.7	791	2301	791	1942.04	791	286.953		791	2301	791	2049.21	791	2342.17	791	1079.76	791	858.735	791	638.443		10.7666	2235	21.5332	28	21.5332	29
358	0.01207	358	0.94935	358	38.1546	358	61.598	358	89.3994		792	586.538	792	2491.37	792	4069.23	792	2851.69	792	1392.99	792	73.365		792	2851.69	792	1799.65	792	2825.82	792	586.538	792	1305.47	792	795.031		10.791	2038	21.582	30	21.582	28
357	0.01322	357	1.01282	357	38.6452	357	62.0315	357	89.5055		793	1488.81	793	3123.14	793	4056.73	793	2827.17	793	2004.43	793	222.943		793	2827.17	793	2130.14	793	1831.11	793	1488.81	793	808.316	793	955.175		10.8154	2142	21.6309	24	21.6309	45
356	0.01499	356	1.07824	356	39.154	356	62.4171	356	89.6269		794	830.508	794	2406.86	794	3889.89	794	2261.7	794	905.526	794	755.369		794	2261.7	794	1713.22	794	1942.05	794	830.508	794	224.096	794	969.679		10.8398	2158	21.6797	17	21.6797	37
355	0.01705	355	1.14878	355	39.659	355	62.8337	355	89.8049		795	1457.55	795	4060.93	795	2935.86	795	2685.68	795	1149.68	795	76.621		795	2685.68	795	1901.72	795	2569.71	795	1457.55	795	529.928	795	909.432		10.8643	2068	21.7285	25	21.7285	25
354	0.01906	354	1.22341	354	40.1764	354	63.2479	354	89.9254		796	1171.95	796	2107.57	796	3142.87	796	3478.17	796	1475.73	796	389.447		796	3478.17	796	1463.49	796	2230.96	796	1171.95	796	1312.22	796	1920.7		10.8887	2098	21.7773	28	21.7773	27
353	0.02151	353	1.30009	353	40.6858	353	63.6374	353	90.0083		797	868.264	797	2050.24	797	3602.9	797	2136.38	797	1183.01	797	314.428		797	2136.38	797	2025.1	797	2109.38	797	868.264	797	1014.79	797	466.985		10.9131	2155	21.8262	26	21.8262	27
352	0.02428	352	1.38153	352	41.2089	352	64.0631	352	90.1601		798	882.975	798	1607.25	798	3810.94	798	1841.66	798	2241.22	798	479.009		798	1841.66	798	1512.72	798	2143.84	798	882.975	798	1026.84	798	946.222		10.9375	1990	21.875	33	21.875	44
351	0.02736	351	1.46373	351	41.7243	351	64.4608	351	90.3041		799	815.388	799	2027.78	799	3217.12	799	2852.87	799	1876.81	799	161.816		799	2852.87	799	2086.42	799	2007.67	799	815.388	799	564.568	799	1362.1		10.9619	2017	21.9238	17	21.9238	40
350	0.03076	350	1.55271	350	42.247	350	64.8448	350	90.4181		800	993.842	800	2489.78	800	2676.82	800	2729.27	800	1652.07	800	413.117		800	2729.27	800	1876.75	800	2941.65	800	993.842	800	571.938	800	1061.69		10.9863	1945	21.9727	30	21.9727	40
349	0.03448	349	1.6448	349	42.7738	349	65.2505	349	90.5447															--	--	--	--	--	--	--	--			--	--		11.0107	1968	22.0215	25	22.0215	30
348	0.03842	348	1.74259	348	43.2745	348	65.6672	348	90.681															--	--	--	--	--	--	--	--			--	--		11.0352	2009	22.0703	27	22.0703	38
347	0.04244	347	1.84055	347	43.7801	347	66.0417	347	90.79															--	--	--	--	--	--	--	--			--	--		11.0596	2038	22.1191	31	22.1191	39
346	0.04717	346	1.94284	346	44.291	346	66.4405	346	90.9148															--	--	--	--	--	--	--	--			--	--		11.084	2000	22.168	21	22.168	58
345	0.0517	345	2.05021	345	44.7728	345	66.7862	345	90.9955															--	--	--	--	--	--	--	--			--	--		11.1084	1950	22.2168	24	22.2168	33
344	0.05752	344	2.16266	344	45.2863	344	67.2091	344	91.1921															--	--	--	--	--	--	--	--			--	--		11.1328	1864	22.2656	24	22.2656	30
343	0.06399	343	2.27271	343	45.7667	343	67.5625	343	91.2495															--	--	--	--	--	--	--	--			--	--		11.1572	1958	22.3145	9	22.3145	31
342	0.07011	342	2.38929	342	46.251	342	67.9041	342	91.3751															--	--	--	--	--	--	--	--			--	--		11.1816	1830	22.3633	37	22.3633	33
341	0.07703	341	2.51016	341	46.7452	341	68.2875	341	91.5113															--	--	--	--	--	--	--	--			--	--		11.206	1890	22.4121	24	22.4121	41
340	0.08419	340	2.63302	340	47.212	340	68.6105	340	91.5697															--	--	--	--	--	--	--	--			--	--		11.2305	1972	22.4609	17	22.4609	37
339	0.0925	339	2.75212	339	47.6816	339	68.965	339	91.6861															--	--	--	--	--	--	--	--			--	--		11.2549	1810	22.5098	31	22.5098	31
338	0.10084	338	2.88406	338	48.1054	338	69.2698	338	91.7815															--	--	--	--	--	--	--	--			--	--		11.2793	1894	22.5586	19	22.5586	39
337	0.11027	337	3.01042	337	48.5579	337	69.6178	337	91.9262															--	--	--	--	--	--	--	--			--	--		11.3037	1862	22.6074	35	22.6074	32
336	0.11899	336	3.13566	336	48.9928	336	69.897	336	91.9866															--	--	--	--	--	--	--	--			--	--		11.3281	1847	22.6562	26	22.6562	33
335	0.12784	335	3.26372	335	49.3927	335	70.2181	335	92.0873															--	--	--	--	--	--	--	--			--	--		11.3525	1848	22.7051	26	22.7051	25
334	0.1375	334	3.38316	334	49.7738	334	70.4966	334	92.167															--	--	--	--	--	--	--	--			--	--		11.377	1762	22.7539	20	22.7539	23
333	0.1473	333	3.50248	333	50.1361	333	70.7319	333	92.2167															--	--	--	--	--	--	--	--			--	--		11.4014	1880	22.8027	23	22.8027	31
332	0.15741	332	3.62481	332	50.4892	332	71.016	332	92.3199															--	--	--	--	--	--	--	--			--	--		11.4258	1873	22.8516	30	22.8516	36
331	0.16651	331	3.74306	331	50.8284	331	71.2493	331	92.3774															--	--	--	--	--	--	--	--			--	--		11.4502	1722	22.9004	22	22.9004	39
330	0.17531	330	3.85695	330	51.1663	330	71.4816	330	92.464															--	--	--	--	--	--	--	--			--	--		11.4746	1817	22.9492	26	22.9492	36
329	0.18579	329	3.96096	329	51.4577	329	71.7012	329	92.5384															--	--	--	--	--	--	--	--			--	--		11.499	1786	22.998	27	22.998	30
328	0.19563	328	4.06731	328	51.7309	328	71.8662	328	92.6111															--	--	--	--	--	--	--	--			--	--		11.5234	1741	23.0469	26	23.0469	26
327	0.20358	327	4.1604	327	51.9759	327	72.047	327	92.5834															--	--	--	--	--	--	--	--			--	--		11.5479	1730	23.0957	27	23.0957	32
326	0.21155	326	4.25287	326	52.2176	326	72.2557	326	92.6894															--	--	--	--	--	--	--	--			--	--		11.5723	1690	23.1445	22	23.1445	39
325	0.22001	325	4.33306	325	52.4447	325	72.3821	325	92.719															--	--	--	--	--	--	--	--			--	--		11.5967	1735	23.1934	23	23.1934	41
324	0.2266	324	4.41136	324	52.6386	324	72.5325	324	92.7543															--	--	--	--	--	--	--	--			--	--		11.6211	1691	23.2422	15	23.2422	35
323	0.23345	323	4.47885	323	52.8096	323	72.6482	323	92.8151															--	--	--	--	--	--	--	--			--	--		11.6455	1689	23.291	20	23.291	26
322	0.23909	322	4.54239	322	52.97	322	72.7408	322	92.8323															--	--	--	--	--	--	--	--			--	--		11.6699	1572	23.3398	25	23.3398	26
321	0.24409	321	4.59009	321	53.0623	321	72.8321	321	92.8158															--	--	--	--	--	--	--	--			--	--		11.6943	1609	23.3887	23	23.3887	40
320	0.2474	320	4.64051	320	53.2219	320	72.9814	320	92.8864															--	--	--	--	--	--	--	--			--	--		11.7188	1543	23.4375	28	23.4375	41
319	0.24966	319	4.67575	319	53.3181	319	73.0078	319	92.8942															--	--	--	--	--	--	--	--			--	--		11.7432	1587	23.4863	19	23.4863	34
318	0.25382	318	4.70378	318	53.3862	318	73.0667	318	92.9102															--	--	--	--	--	--	--	--			--	--		11.7676	1543	23.5352	16	23.5352	36
317	0.25441	317	4.72741	317	53.4517	317	73.1037	317	92.9089															--	--	--	--	--	--	--	--			--	--		11.792	1631	23.584	18	23.584	38
316	0.25542	316	4.74372	316	53.4836	316	73.151	316	92.9355															--	--	--	--	--	--	--	--			--	--		11.8164	1494	23.6328	17	23.6328	29
315	0.25633	315	4.74872	315	53.5127	315	73.1837	315	92.9544															--	--	--	--	--	--	--	--			--	--		11.8408	1548	23.6816	24	23.6816	42
314	0.25513	314	4.75966	314	53.5451	314	73.2302	314	92.9975															--	--	--	--	--	--	--	--			--	--		11.8652	1482	23.7305	25	23.7305	38
313	0.25475	313	4.75113	313	53.5048	313	73.1983	313	92.9172															--	--	--	--	--	--	--	--			--	--		11.8896	1470	23.7793	18	23.7793	24
312	0.25152	312	4.74448	312	53.5013	312	73.1775	312	92.9382															--	--	--	--	--	--	--	--			--	--		11.9141	1533	23.8281	18	23.8281	26
311	0.2506	311	4.73291	311	53.5092	311	73.1674	311	92.9324															--	--	--	--	--	--	--	--			--	--		11.9385	1480	23.877	22	23.877	33
310	0.24872	310	4.71448	310	53.4521	310	73.1272	310	92.9226															--	--	--	--	--	--	--	--			--	--		11.9629	1462	23.9258	26	23.9258	33
309	0.24485	309	4.69233	309	53.3723	309	73.0857	309	92.917															--	--	--	--	--	--	--	--			--	--		11.9873	1524	23.9746	21	23.9746	22
308	0.24201	308	4.65821	308	53.3011	308	73.0549	308	92.9055															--	--	--	--	--	--	--	--			--	--		12.0117	1468	24.0234	27	24.0234	26
307	0.23752	307	4.62115	307	53.1773	307	72.9769	307	92.857															--	--	--	--	--	--	--	--			--	--		12.0361	1451	24.0723	29	24.0723	35
306	0.23311	306	4.57662	306	53.1156	306	72.9186	306	92.8393															--	--	--	--	--	--	--	--			--	--		12.0605	1450	24.1211	25	24.1211	25
305	0.22725	305	4.53365	305	52.9845	305	72.8032	305	92.8089															--	--	--	--	--	--	--	--			--	--		12.085	1501	24.1699	29	24.1699	26
304	0.22211	304	4.47778	304	52.8493	304	72.7312	304	92.8134															--	--	--	--	--	--	--	--			--	--		12.1094	1373	24.2188	18	24.2188	31
303	0.21607	303	4.43139	303	52.7261	303	72.6763	303	92.8393															--	--	--	--	--	--	--	--			--	--		12.1338	1407	24.2676	20	24.2676	33
302	0.21133	302	4.37025	302	52.564	302	72.5757	302	92.7612															--	--	--	--	--	--	--	--			--	--		12.1582	1380	24.3164	19	24.3164	26
301	0.20569	301	4.31151	301	52.444	301	72.451	301	92.7075															--	--	--	--	--	--	--	--			--	--		12.1826	1422	24.3652	22	24.3652	34
300	0.19971	300	4.25084	300	52.2461	300	72.2946	300	92.652															--	--	--	--	--	--	--	--			--	--		12.207	1324	24.4141	20	24.4141	37
299	0.19332	299	4.19097	299	52.0639	299	72.1994	299	92.6428															--	--	--	--	--	--	--	--			--	--		12.2315	1396	24.4629	21	24.4629	33
298	0.18835	298	4.12472	298	51.8853	298	72.0719	298	92.6511															--	--	--	--	--	--	--	--			--	--		12.2559	1331	24.5117	19	24.5117	25
297	0.18177	297	4.05952	297	51.7065	297	71.9165	297	92.5117															--	--	--	--	--	--	--	--			--	--		12.2803	1324	24.5605	14	24.5605	31
296	0.17778	296	4.00309	296	51.5458	296	71.8384	296	92.5756															--	--	--	--	--	--	--	--			--	--		12.3047	1342	24.6094	16	24.6094	34
295	0.16969	295	3.93342	295	51.3653	295	71.6916	295	92.4776															--	--	--	--	--	--	--	--			--	--		12.3291	1383	24.6582	19	24.6582	26
294	0.16499	294	3.86343	294	51.183	294	71.5694	294	92.4783															--	--	--	--	--	--	--	--			--	--		12.3535	1361	24.707	20	24.707	29
293	0.16141	293	3.79852	293	50.9917	293	71.4374	293	92.4602															--	--	--	--	--	--	--	--			--	--		12.3779	1276	24.7559	22	24.7559	42
292	0.15377	292	3.73595	292	50.8019	292	71.2564	292	92.3509															--	--	--	--	--	--	--	--			--	--		12.4023	1285	24.8047	23	24.8047	34
291	0.15057	291	3.66636	291	50.593	291	71.1232	291	92.357															--	--	--	--	--	--	--	--			--	--		12.4268	1341	24.8535	22	24.8535	30
290	0.1441	290	3.59534	290	50.4027	290	71.0043	290	92.2619															--	--	--	--	--	--	--	--			--	--		12.4512	1333	24.9023	20	24.9023	26
289	0.13886	289	3.5265	289	50.1469	289	70.8661	289	92.1943															--	--	--	--	--	--	--	--			--	--		12.4756	1240	24.9512	29	24.9512	30
288	0.1347	288	3.47032	288	49.9592	288	70.6506	288	92.1791															--	--	--	--	--	--	--	--			--	--		12.5	1174	25	18	25	30
287	0.12965	287	3.40547	287	49.7558	287	70.5197	287	92.1252															--	--	--	--	--	--	--	--			--	--		12.5244	1250	25.0488	22	25.0488	35
286	0.12546	286	3.34044	286	49.5874	286	70.3929	286	92.1181															--	--	--	--	--	--	--	--			--	--		12.5488	1246	25.0977	15	25.0977	26
285	0.12147	285	3.28499	285	49.3325	285	70.2279	285	92.0189															--	--	--	--	--	--	--	--			--	--		12.5732	1239	25.1465	15	25.1465	33
284	0.11756	284	3.22712	284	49.2061	284	70.1097	284	91.9257															--	--	--	--	--	--	--	--			--	--		12.5977	1205	25.1953	19	25.1953	42
283	0.11496	283	3.17739	283	48.9868	283	69.9706	283	91.892															--	--	--	--	--	--	--	--			--	--		12.6221	1199	25.2441	27	25.2441	34
282	0.11062	282	3.13875	282	48.8365	282	69.833	282	91.9152															--	--	--	--	--	--	--	--			--	--		12.6465	1221	25.293	15	25.293	24
281	0.10856	281	3.09153	281	48.7146	281	69.7648	281	91.8405															--	--	--	--	--	--	--	--			--	--		12.6709	1168	25.3418	11	25.3418	33
280	0.10626	280	3.05408	280	48.5941	280	69.6379	280	91.7829															--	--	--	--	--	--	--	--			--	--		12.6953	1196	25.3906	18	25.3906	25
279	0.11076	279	3.04604	279	48.5518	279	69.6444	279	91.8279															--	--	--	--	--	--	--	--			--	--		12.7197	1171	25.4395	14	25.4395	26
278	0.10913	278	3.02206	278	48.4599	278	69.5868	278	91.776															--	--	--	--	--	--	--	--			--	--		12.7441	1165	25.4883	27	25.4883	30
277	0.10793	277	3.00025	277	48.3766	277	69.4767	277	91.7473															--	--	--	--	--	--	--	--			--	--		12.7685	1208	25.5371	23	25.5371	35
276	0.1073	276	2.98464	276	48.2858	276	69.4329	276	91.717															--	--	--	--	--	--	--	--			--	--		12.793	1164	25.5859	19	25.5859	23
275	0.10621	275	2.98086	275	48.293	275	69.4209	275	91.6812															--	--	--	--	--	--	--	--			--	--		12.8174	1164	25.6348	17	25.6348	34
274	0.10712	274	2.97608	274	48.3061	274	69.4209	274	91.6886															--	--	--	--	--	--	--	--			--	--		12.8418	1173	25.6836	18	25.6836	31
273	0.10642	273	2.981	273	48.2892	273	69.4162	273	91.6422															--	--	--	--	--	--	--	--			--	--		12.8662	1152	25.7324	25	25.7324	32
272	0.10683	272	2.99241	272	48.4034	272	69.5039	272	91.5633															--	--	--	--	--	--	--	--			--	--		12.8906	1064	25.7812	17	25.7812	31
271	0.10803	271	3.01589	271	48.4664	271	69.4753	271	91.6269															--	--	--	--	--	--	--	--			--	--		12.915	1123	25.8301	18	25.8301	40
270	0.10981	270	3.04287	270	48.5234	270	69.6048	270	91.6182															--	--	--	--	--	--	--	--			--	--		12.9395	1082	25.8789	17	25.8789	30
269	0.11168	269	3.08187	269	48.7188	269	69.7421	269	91.5987															--	--	--	--	--	--	--	--			--	--		12.9639	1044	25.9277	19	25.9277	22
268	0.11351	268	3.1292	268	48.8632	268	69.7824	268	91.6273															--	--	--	--	--	--	--	--			--	--		12.9883	1107	25.9766	20	25.9766	28
267	0.11729	267	3.18419	267	49.0374	267	69.9814	267	91.6575															--	--	--	--	--	--	--	--			--	--		13.0127	1072	26.0254	16	26.0254	32
266	0.12133	266	3.24692	266	49.2766	266	70.1025	266	91.6393															--	--	--	--	--	--	--	--			--	--		13.0371	1030	26.0742	25	26.0742	24
265	0.12532	265	3.32714	265	49.4542	265	70.2519	265	91.6712															--	--	--	--	--	--	--	--			--	--		13.0615	1040	26.123	19	26.123	27
264	0.1312	264	3.40668	264	49.692	264	70.3927	264	91.6081															--	--	--	--	--	--	--	--			--	--		13.0859	1024	26.1719	29	26.1719	27
263	0.13749	263	3.49523	263	50.0363	263	70.6914	263	91.6574															--	--	--	--	--	--	--	--			--	--		13.1104	1016	26.2207	21	26.2207	26
262	0.14495	262	3.59763	262	50.2834	262	70.8303	262	91.694															--	--	--	--	--	--	--	--			--	--		13.1348	1064	26.2695	17	26.2695	49
261	0.15324	261	3.70221	261	50.5364	261	70.9975	261	91.6654															--	--	--	--	--	--	--	--			--	--		13.1592	1080	26.3184	33	26.3184	23
260	0.16288	260	3.81254	260	50.8982	260	71.1546	260	91.608															--	--	--	--	--	--	--	--			--	--		13.1836	989	26.3672	21	26.3672	25
259	0.1704	259	3.93317	259	51.0839	259	71.2896	259	91.5266															--	--	--	--	--	--	--	--			--	--		13.208	1006	26.416	17	26.416	24
258	0.17991	258	4.04909	258	51.3437	258	71.4031	258	91.4011															--	--	--	--	--	--	--	--			--	--		13.2324	975	26.4648	18	26.4648	39
257	0.1904	257	4.15843	257	51.5973	257	71.4898	257	91.2759															--	--	--	--	--	--	--	--			--	--		13.2568	974	26.5137	13	26.5137	24
256	0.19733	256	4.24679	256	51.7162	256	71.4924	256	91.0676															--	--	--	--	--	--	--	--			--	--		13.2812	974	26.5625	12	26.5625	29
255	0.212	255	4.36391	255	51.8439	255	71.3839	255	90.7882															--	--	--	--	--	--	--	--			--	--		13.3057	1044	26.6113	17	26.6113	30
254	0.22144	254	4.45217	254	51.9711	254	71.159	254	90.3755															--	--	--	--	--	--	--	--			--	--		13.3301	902	26.6602	19	26.6602	23
253	0.22649	253	4.53959	253	51.9931	253	71.1659	253	90.2875															--	--	--	--	--	--	--	--			--	--		13.3545	966	26.709	18	26.709	40
252	0.24136	252	4.56156	252	51.8638	252	70.7217	252	89.1173															--	--	--	--	--	--	--	--			--	--		13.3789	943	26.7578	30	26.7578	26
251	0.27052	251	4.59026	251	51.9015	251	69.3239	251	87.5849															--	--	--	--	--	--	--	--			--	--		13.4033	887	26.8066	9	26.8066	26
--																								--	--	--	--	--	--	--	--			--	--		13.4277	916	26.8555	23	26.8555	33
																								--	--	--	--	--	--	--	--			--	--		13.4521	954	26.9043	20	26.9043	29
																								--	--	--	--	--	--	--	--			--	--		13.4766	923	26.9531	17	26.9531	31
																								--	--	--	--	--	--	--	--			--	--		13.501	986	27.002	18	27.002	30
																								--	--	--	--	--	--	--	--			--	--		13.5254	894	27.0508	14	27.0508	37
																								--	--	--	--	--	--	--	--			--	--		13.5498	880	27.0996	22	27.0996	35
																								--	--	--	--	--	--	--	--			--	--		13.5742	921	27.1484	19	27.1484	29
																								--	--	--	--	--	--	--	--			--	--		13.5986	895	27.1973	16	27.1973	26
																								--	--	--	--	--	--	--	--			--	--		13.623	865	27.2461	16	27.2461	34
																								--	--	--	--	--	--	--	--			--	--		13.6475	942	27.2949	17	27.2949	28
																								--	--	--	--	--	--	--	--			--	--		13.6719	895	27.3438	17	27.3438	23
																								--	--	--	--	--	--	--	--			--	--		13.6963	885	27.3926	29	27.3926	33
																								--	--	--	--	--	--	--	--			--	--		13.7207	871	27.4414	22	27.4414	19
																								--	--	--	--	--	--	--	--			--	--		13.7451	855	27.4902	17	27.4902	23
																								--	--	--	--	--	--	--	--			--	--		13.7695	823	27.5391	25	27.5391	35
																								--	--	--	--	--	--	--	--			--	--		13.794	817	27.5879	14	27.5879	33
																								--	--	--	--	--	--	--	--			--	--		13.8184	830	27.6367	19	27.6367	26
																								--	--	--	--	--	--	--	--			--	--		13.8428	838	27.6855	16	27.6855	29
																								--	--	--	--	--	--	--	--			--	--		13.8672	862	27.7344	15	27.7344	26
																								--	--	--	--	--	--	--	--			--	--		13.8916	825	27.7832	25	27.7832	23
																								--	--	--	--	--	--	--	--			--	--		13.916	810	27.832	18	27.832	22
																								--	--	--	--	--	--	--	--			--	--		13.9404	855	27.8809	25	27.8809	21
																								--	--	--	--	--	--	--	--			--	--		13.9648	794	27.9297	19	27.9297	31
																								--	--	--	--	--	--	--	--			--	--		13.9893	794	27.9785	18	27.9785	33
																								--	--	--	--	--	--	--	--			--	--		14.0137	787	28.0273	17	28.0273	31
																								--	--	--	--	--	--	--	--			--	--		14.0381	797	28.0762	21	28.0762	34
																								--	--	--	--	--	--	--	--			--	--		14.0625	801	28.125	20	28.125	27
																								--	--	--	--	--	--	--	--			--	--		14.0869	783	28.1738	17	28.1738	23
																								--	--	--	--	--	--	--	--			--	--		14.1113	790	28.2227	18	28.2227	38
																								--	--	--	--	--	--	--	--			--	--		14.1357	798	28.2715	13	28.2715	29
																								--	--	--	--	--	--	--	--			--	--		14.1602	772	28.3203	12	28.3203	25
																								--	--	--	--	--	--	--	--			--	--		14.1846	749	28.3691	19	28.3691	27
																								--	--	--	--	--	--	--	--			--	--		14.209	716	28.418	17	28.418	21
																								--	--	--	--	--	--	--	--			--	--		14.2334	692	28.4668	21	28.4668	30
																								--	--	--	--	--	--	--	--			--	--		14.2578	776	28.5156	22	28.5156	35
																								--	--	--	--	--	--	--	--			--	--		14.2822	745	28.5645	20	28.5645	27
																								--	--	--	--	--	--	--	--			--	--		14.3066	672	28.6133	22	28.6133	27
																								--	--	--	--	--	--	--	--			--	--		14.331	665	28.6621	16	28.6621	29
																								--	--	--	--	--	--	--	--			--	--		14.3555	680	28.7109	11	28.7109	27
																								--	--	--	--	--	--	--	--			--	--		14.3799	717	28.7598	32	28.7598	34
																								--	--	--	--	--	--	--	--			--	--		14.4043	718	28.8086	9	28.8086	31
																								--	--	--	--	--	--	--	--			--	--		14.4287	665	28.8574	16	28.8574	40
																								--	--	--	--	--	--	--	--			--	--		14.4531	664	28.9062	22	28.9062	25
																								--	--	--	--	--	--	--	--			--	--		14.4775	703	28.9551	18	28.9551	26
																								--	--	--	--	--	--	--	--			--	--		14.502	686	29.0039	24	29.0039	27
																								--	--	--	--	--	--	--	--			--	--		14.5264	669	29.0527	23	29.0527	35
																								--	--	--	--	--	--	--	--			--	--		14.5508	737	29.1016	13	29.1016	29
																								--	--	--	--	--	--	--	--			--	--		14.5752	673	29.1504	10	29.1504	15
																								--	--	--	--	--	--	--	--			--	--		14.5996	683	29.1992	20	29.1992	26
																								--	--	--	--	--	--	--	--			--	--		14.624	654	29.248	21	29.248	30
																								--	--	--	--	--	--	--	--			--	--		14.6484	576	29.2969	21	29.2969	33
																								--	--	--	--	--	--	--	--			--	--		14.6729	681	29.3457	13	29.3457	28
																								--	--	--	--	--	--	--	--			--	--		14.6973	673	29.3945	13	29.3945	23
																								--	--	--	--	--	--	--	--			--	--		14.7217	643	29.4434	18	29.4434	32
																								--	--	--	--	--	--	--	--			--	--		14.7461	658	29.4922	17	29.4922	24
																								--	--	--	--	--	--	--	--			--	--		14.7705	606	29.541	14	29.541	29
																								--	--	--	--	--	--	--	--			--	--		14.7949	642	29.5898	14	29.5898	42
																								--	--	--	--	--	--	--	--			--	--		14.8193	658	29.6387	18	29.6387	33
																								--	--	--	--	--	--	--	--			--	--		14.8438	670	29.6875	18	29.6875	24
																								--	--	--	--	--	--	--	--			--	--		14.8682	592	29.7363	18	29.7363	31
																								--	--	--	--	--	--	--	--			--	--		14.8926	625	29.7852	19	29.7852	21
																								--	--	--	--	--	--	--	--			--	--		14.917	593	29.834	15	29.834	32
																								--	--	--	--	--	--	--	--			--	--		14.9414	606	29.8828	21	29.8828	20
																								--	--	--	--	--	--	--	--			--	--		14.9658	573	29.9316	15	29.9316	25
																								--	--	--	--	--	--	--	--			--	--		14.9902	593	29.9805	20	29.9805	25
																								--	--	--	--	--	--	--	--			--	--		15.0146	616	30.0293	20	30.0293	19
																								--	--	--	--	--	--	--	--			--	--		15.0391	598	30.0781	14	30.0781	26
																								--	--	--	--	--	--	--	--			--	--		15.0635	571	30.127	20	30.127	33
																								--	--	--	--	--	--	--	--			--	--		15.0879	559	30.1758	14	30.1758	26
																								--	--	--	--	--	--	--	--			--	--		15.1123	578	30.2246	11	30.2246	50
																								--	--	--	--	--	--	--	--			--	--		15.1367	575	30.2734	24	30.2734	22
																								--	--	--	--	--	--	--	--			--	--		15.1611	581	30.3223	16	30.3223	33
																								--	--	--	--	--	--	--	--			--	--		15.1855	596	30.3711	19	30.3711	31
																								--	--	--	--	--	--	--	--			--	--		15.21	537	30.4199	11	30.4199	25
																								--	--	--	--	--	--	--	--			--	--		15.2344	528	30.4688	20	30.4688	26
																								--	--	--	--	--	--	--	--			--	--		15.2588	551	30.5176	18	30.5176	36
																								--	--	--	--	--	--	--	--			--	--		15.2832	489	30.5664	16	30.5664	31
																								--	--	--	--	--	--	--	--			--	--		15.3076	554	30.6152	13	30.6152	35
																								--	--	--	--	--	--	--	--			--	--		15.332	506	30.6641	17	30.6641	28
																								--	--	--	--	--	--	--	--			--	--		15.3565	490	30.7129	14	30.7129	27
																								--	--	--	--	--	--	--	--			--	--		15.3809	526	30.7617	15	30.7617	30
																								--	--	--	--	--	--	--	--			--	--		15.4053	561	30.8105	21	30.8105	28
																								--	--	--	--	--	--	--	--			--	--		15.4297	582	30.8594	22	30.8594	30
																								--	--	--	--	--	--	--	--			--	--		15.4541	534	30.9082	12	30.9082	31
																								--	--	--	--	--	--	--	--			--	--		15.4785	452	30.957	14	30.957	28
																								--	--	--	--	--	--	--	--			--	--		15.5029	502	31.0059	21	31.0059	24
																								--	--	--	--	--	--	--	--			--	--		15.5273	510	31.0547	17	31.0547	28
																								--	--	--	--	--	--	--	--			--	--		15.5518	512	31.1035	7	31.1035	35
																								--	--	--	--	--	--	--	--			--	--		15.5762	466	31.1523	18	31.1523	34
																								--	--	--	--	--	--	--	--			--	--		15.6006	501	31.2012	21	31.2012	29
																								--	--	--	--	--	--	--	--			--	--		15.625	478	31.25	15	31.25	32
																								--	--	--	--	--	--	--	--			--	--		15.6494	451	31.2988	25	31.2988	26
																								--	--	--	--	--	--	--	--			--	--		15.6738	473	31.3477	11	31.3477	34
																								--	--	--	--	--	--	--	--			--	--		15.6982	478	31.3965	14	31.3965	38
																								--	--	--	--	--	--	--	--			--	--		15.7227	495	31.4453	21	31.4453	32
																								--	--	--	--	--	--	--	--			--	--		15.7471	481	31.4941	19	31.4941	36
																								--	--	--	--	--	--	--	--			--	--		15.7715	474	31.543	12	31.543	29
																								--	--	--	--	--	--	--	--			--	--		15.7959	459	31.5918	9	31.5918	24
																								--	--	--	--	--	--	--	--			--	--		15.8203	493	31.6406	19	31.6406	27
																								--	--	--	--	--	--	--	--			--	--		15.8447	424	31.6895	19	31.6895	27
																								--	--	--	--	--	--	--	--			--	--		15.8691	467	31.7383	20	31.7383	30
																								--	--	--	--	--	--	--	--			--	--		15.8935	435	31.7871	10	31.7871	35
																								--	--	--	--	--	--	--	--			--	--		15.918	431	31.8359	17	31.8359	30
																								--	--	--	--	--	--	--	--			--	--		15.9424	420	31.8848	17	31.8848	30
																								--	--	--	--	--	--	--	--			--	--		15.9668	424	31.9336	19	31.9336	29
																								--	--	--	--	--	--	--	--			--	--		15.9912	470	31.9824	28	31.9824	30
																								--	--	--	--	--	--	--	--			--	--		16.0156	409	32.0312	12	32.0312	19
																								--	--	--	--	--	--	--	--			--	--		16.04	435	32.0801	16	32.0801	23
																								--	--	--	--	--	--	--	--			--	--		16.0645	433	32.1289	16	32.1289	23
																								--	--	--	--	--	--	--	--			--	--		16.0889	413	32.1777	15	32.1777	26
																								--	--	--	--	--	--	--	--			--	--		16.1133	421	32.2266	15	32.2266	31
																								--	--	--	--	--	--	--	--			--	--		16.1377	412	32.2754	27	32.2754	28
																								--	--	--	--	--	--	--	--			--	--		16.1621	415	32.3242	15	32.3242	27
																								--	--	--	--	--	--	--	--			--	--		16.1865	397	32.373	15	32.373	40
																								--	--	--	--	--	--	--	--			--	--		16.2109	398	32.4219	17	32.4219	36
																								--	--	--	--	--	--	--	--			--	--		16.2354	411	32.4707	15	32.4707	35
																								--	--	--	--	--	--	--	--			--	--		16.2598	436	32.5195	11	32.5195	22
																								--	--	--	--	--	--	--	--			--	--		16.2842	407	32.5684	14	32.5684	20
																								--	--	--	--	--	--	--	--			--	--		16.3086	388	32.6172	20	32.6172	28
																								--	--	--	--	--	--	--	--			--	--		16.333	365	32.666	18	32.666	30
																								--	--	--	--	--	--	--	--			--	--		16.3574	413	32.7148	17	32.7148	43
																								--	--	--	--	--	--	--	--			--	--		16.3818	379	32.7637	20	32.7637	29
																								--	--	--	--	--	--	--	--			--	--		16.4062	340	32.8125	10	32.8125	29
																								--	--	--	--	--	--	--	--			--	--		16.4307	377	32.8613	20	32.8613	26
																								--	--	--	--	--	--	--	--			--	--		16.4551	358	32.9102	21	32.9102	22
																								--	--	--	--	--	--	--	--			--	--		16.4795	400	32.959	14	32.959	29
																								--	--	--	--	--	--	--	--			--	--		16.5039	381	33.0078	14	33.0078	27
																								--	--	--	--	--	--	--	--			--	--		16.5283	340	33.0566	18	33.0566	31
																								--	--	--	--	--	--	--	--			--	--		16.5527	357	33.1055	13	33.1055	26
																								--	--	--	--	--	--	--	--			--	--		16.5771	387	33.1543	17	33.1543	28
																								--	--	--	--	--	--	--	--			--	--		16.6016	360	33.2031	16	33.2031	28
																								--	--	--	--	--	--	--	--			--	--		16.626	389	33.252	17	33.252	14
																								--	--	--	--	--	--	--	--			--	--		16.6504	374	33.3008	14	33.3008	33
																								--	--	--	--	--	--	--	--			--	--		16.6748	374	33.3496	10	33.3496	24
																								--	--	--	--	--	--	--	--			--	--		16.6992	356	33.3984	17	33.3984	30
																								--	--	--	--	--	--	--	--			--	--		16.7236	346	33.4473	24	33.4473	22
																								--	--	--	--	--	--	--	--			--	--		16.748	364	33.4961	21	33.4961	36
																								--	--	--	--	--	--	--	--			--	--		16.7725	351	33.5449	12	33.5449	26
																								--	--	--	--	--	--	--	--			--	--		16.7969	328	33.5938	19	33.5938	29
																								--	--	--	--	--	--	--	--			--	--		16.8213	341	33.6426	23	33.6426	31
																								--	--	--	--	--	--	--	--			--	--		16.8457	318	33.6914	22	33.6914	30
																								--	--	--	--	--	--	--	--			--	--		16.8701	329	33.7402	18	33.7402	30
																								--	--	--	--	--	--	--	--			--	--		16.8945	345	33.7891	16	33.7891	37
																								--	--	--	--	--	--	--	--			--	--		16.9189	314	33.8379	12	33.8379	32
																								--	--	--	--	--	--	--	--			--	--		16.9434	290	33.8867	16	33.8867	38
																								--	--	--	--	--	--	--	--			--	--		16.9678	303	33.9355	16	33.9355	20
																								--	--	--	--	--	--	--	--			--	--		16.9922	331	33.9844	18	33.9844	31
																								--	--	--	--	--	--	--	--			--	--		17.0166	340	34.0332	18	34.0332	24
																								--	--	--	--	--	--	--	--			--	--		17.041	335	34.082	19	34.082	32
																								--	--	--	--	--	--	--	--			--	--		17.0654	301	34.1309	14	34.1309	25
																								--	--	--	--	--	--	--	--			--	--		17.0898	338	34.1797	14	34.1797	35
																								--	--	--	--	--	--	--	--			--	--		17.1143	300	34.2285	18	34.2285	33
																								--	--	--	--	--	--	--	--			--	--		17.1387	322	34.2773	24	34.2773	22
																								--	--	--	--	--	--	--	--			--	--		17.1631	310	34.3262	18	34.3262	35
																								--	--	--	--	--	--	--	--			--	--		17.1875	307	34.375	14	34.375	29
																								--	--	--	--	--	--	--	--			--	--		17.2119	330	34.4238	23	34.4238	28
																								--	--	--	--	--	--	--	--			--	--		17.2363	322	34.4727	14	34.4727	33
																								--	--	--	--	--	--	--	--			--	--		17.2607	264	34.5215	18	34.5215	24
																								--	--	--	--	--	--	--	--			--	--		17.2852	313	34.5703	14	34.5703	26
																								--	--	--	--	--	--	--	--			--	--		17.3096	293	34.6191	17	34.6191	31
																								--	--	--	--	--	--	--	--			--	--		17.334	294	34.668	11	34.668	25
																								--	--	--	--	--	--	--	--			--	--		17.3584	270	34.7168	24	34.7168	25
																								--	--	--	--	--	--	--	--			--	--		17.3828	291	34.7656	17	34.7656	22
																								--	--	--	--	--	--	--	--			--	--		17.4072	278	34.8145	14	34.8145	17
																								--	--	--	--	--	--	--	--			--	--		17.4316	243	34.8633	19	34.8633	29
																								--	--	--	--	--	--	--	--			--	--		17.4561	281	34.9121	18	34.9121	25
																								--	--	--	--	--	--	--	--			--	--		17.4805	263	34.9609	22	34.9609	33
																								--	--	--	--	--	--	--	--			--	--		17.5049	279	35.0098	19	35.0098	41
																								--	--	--	--	--	--	--	--			--	--		17.5293	240	35.0586	17	35.0586	24
																								--	--	--	--	--	--	--	--			--	--		17.5537	276	35.1074	16	35.1074	26
																								--	--	--	--	--	--	--	--			--	--		17.5781	312	35.1562	19	35.1562	40
																								--	--	--	--	--	--	--	--			--	--		17.6025	271	35.2051	18	35.2051	25
																								--	--	--	--	--	--	--	--			--	--		17.627	266	35.2539	19	35.2539	27
																								--	--	--	--	--	--	--	--			--	--		17.6514	292	35.3027	23	35.3027	30
																								--	--	--	--	--	--	--	--			--	--		17.6758	260	35.3516	18	35.3516	26
																								--	--	--	--	--	--	--	--			--	--		17.7002	282	35.4004	11	35.4004	26
																								--	--	--	--	--	--	--	--			--	--		17.7246	264	35.4492	21	35.4492	18
																								--	--	--	--	--	--	--	--			--	--		17.749	269	35.498	15	35.498	30
																								--	--	--	--	--	--	--	--			--	--		17.7734	260	35.5469	15	35.5469	30
																								--	--	--	--	--	--	--	--			--	--		17.7979	240	35.5957	19	35.5957	37
																								--	--	--	--	--	--	--	--			--	--		17.8223	230	35.6445	15	35.6445	22
																								--	--	--	--	--	--	--	--			--	--		17.8467	287	35.6934	19	35.6934	32
																								--	--	--	--	--	--	--	--			--	--		17.8711	230	35.7422	23	35.7422	29
																								--	--	--	--	--	--	--	--			--	--		17.8955	244	35.791	17	35.791	35
																								--	--	--	--	--	--	--	--			--	--		17.9199	239	35.8398	17	35.8398	34
																								--	--	--	--	--	--	--	--			--	--		17.9443	237	35.8887	21	35.8887	30
																								--	--	--	--	--	--	--	--			--	--		17.9688	241	35.9375	13	35.9375	30
																								--	--	--	--	--	--	--	--			--	--		17.9932	257	35.9863	19	35.9863	33
																								--	--	--	--	--	--	--	--			--	--		18.0176	257	36.0352	14	36.0352	26
																								--	--	--	--	--	--	--	--			--	--		18.042	238	36.084	13	36.084	30
																								--	--	--	--	--	--	--	--			--	--		18.0664	263	36.1328	15	36.1328	35
																								--	--	--	--	--	--	--	--			--	--		18.0908	222	36.1816	11	36.1816	30
																								--	--	--	--	--	--	--	--			--	--		18.1152	237	36.2305	19	36.2305	14
																								--	--	--	--	--	--	--	--			--	--		18.1396	261	36.2793	17	36.2793	31
																								--	--	--	--	--	--	--	--			--	--		18.1641	244	36.3281	18	36.3281	20
																								--	--	--	--	--	--	--	--			--	--		18.1885	237	36.377	16	36.377	37
																								--	--	--	--	--	--	--	--			--	--		18.2129	216	36.4258	10	36.4258	40
																								--	--	--	--	--	--	--	--			--	--		18.2373	237	36.4746	18	36.4746	28
																								--	--	--	--	--	--	--	--			--	--		18.2617	230	36.5234	15	36.5234	28
																								--	--	--	--	--	--	--	--			--	--		18.2861	199	36.5723	15	36.5723	25
																								--	--	--	--	--	--	--	--			--	--		18.3105	227	36.6211	16	36.6211	28
																								--	--	--	--	--	--	--	--			--	--		18.335	232	36.6699	8	36.6699	30
																								--	--	--	--	--	--	--	--			--	--		18.3594	243	36.7188	23	36.7188	27
																								--	--	--	--	--	--	--	--			--	--		18.3838	214	36.7676	5	36.7676	25
																								--	--	--	--	--	--	--	--			--	--		18.4082	230	36.8164	22	36.8164	31
																								--	--	--	--	--	--	--	--			--	--		18.4326	192	36.8652	27	36.8652	22
																								--	--	--	--	--	--	--	--			--	--		18.457	222	36.9141	12	36.9141	25
																								--	--	--	--	--	--	--	--			--	--		18.4814	191	36.9629	10	36.9629	32
																								--	--	--	--	--	--	--	--			--	--		18.5059	221	37.0117	18	37.0117	35
																								--	--	--	--	--	--	--	--			--	--		18.5303	216	37.0605	19	37.0605	25
																								--	--	--	--	--	--	--	--			--	--		18.5547	209	37.1094	11	37.1094	23
																								--	--	--	--	--	--	--	--			--	--		18.5791	220	37.1582	20	37.1582	21
																								--	--	--	--	--	--	--	--			--	--		18.6035	199	37.207	20	37.207	31
																								--	--	--	--	--	--	--	--			--	--		18.6279	213	37.2559	12	37.2559	27
																								--	--	--	--	--	--	--	--			--	--		18.6523	200	37.3047	13	37.3047	28
																								--	--	--	--	--	--	--	--			--	--		18.6768	207	37.3535	8	37.3535	31
																								--	--	--	--	--	--	--	--			--	--		18.7012	187	37.4023	16	37.4023	31
																								--	--	--	--	--	--	--	--			--	--		18.7256	200	37.4512	14	37.4512	25
																								--	--	--	--	--	--	--	--			--	--		18.75	173	37.5	13	37.5	31
																								--	--	--	--	--	--	--	--			--	--		18.7744	199	37.5488	10	37.5488	31
																								--	--	--	--	--	--	--	--			--	--		18.7988	191	37.5977	7	37.5977	17
																								--	--	--	--	--	--	--	--			--	--		18.8232	218	37.6465	15	37.6465	33
																								--	--	--	--	--	--	--	--			--	--		18.8477	179	37.6953	19	37.6953	35
																								--	--	--	--	--	--	--	--			--	--		18.8721	184	37.7441	18	37.7441	27
																								--	--	--	--	--	--	--	--			--	--		18.8965	190	37.793	15	37.793	26
																								--	--	--	--	--	--	--	--			--	--		18.9209	193	37.8418	14	37.8418	29
																								--	--	--	--	--	--	--	--			--	--		18.9453	182	37.8906	18	37.8906	22
																								--	--	--	--	--	--	--	--			--	--		18.9697	166	37.9395	9	37.9395	21
																								--	--	--	--	--	--	--	--			--	--		18.9941	165	37.9883	7	37.9883	26
																								--	--	--	--	--	--	--	--			--	--		19.0186	180	38.0371	23	38.0371	34
																								--	--	--	--	--	--	--	--			--	--		19.043	134	38.0859	14	38.0859	30
																								--	--	--	--	--	--	--	--			--	--		19.0674	165	38.1348	18	38.1348	19
																								--	--	--	--	--	--	--	--			--	--		19.0918	177	38.1836	21	38.1836	30
																								--	--	--	--	--	--	--	--			--	--		19.1162	182	38.2324	19	38.2324	25
																								--	--	--	--	--	--	--	--			--	--		19.1406	163	38.2812	16	38.2812	25
																								--	--	--	--	--	--	--	--			--	--		19.165	171	38.3301	13	38.3301	36
																								--	--	--	--	--	--	--	--			--	--		19.1895	182	38.3789	18	38.3789	23
																								--	--	--	--	--	--	--	--			--	--		19.2139	188	38.4277	9	38.4277	34
																								--	--	--	--	--	--	--	--			--	--		19.2383	181	38.4766	15	38.4766	29
																								--	--	--	--	--	--	--	--			--	--		19.2627	157	38.5254	22	38.5254	22
																								--	--	--	--	--	--	--	--			--	--		19.2871	191	38.5742	14	38.5742	32
																								--	--	--	--	--	--	--	--			--	--		19.3115	167	38.623	13	38.623	26
																								--	--	--	--	--	--	--	--			--	--		19.3359	147	38.6719	10	38.6719	33
																								--	--	--	--	--	--	--	--			--	--		19.3604	158	38.7207	12	38.7207	24
																								--	--	--	--	--	--	--	--			--	--		19.3848	180	38.7695	11	38.7695	27
																								--	--	--	--	--	--	--	--			--	--		19.4092	164	38.8184	15	38.8184	24
																								--	--	--	--	--	--	--	--			--	--		19.4336	167	38.8672	15	38.8672	28
																								--	--	--	--	--	--	--	--			--	--		19.458	161	38.916	16	38.916	31
																								--	--	--	--	--	--	--	--			--	--		19.4824	154	38.9648	20	38.9648	36
																								--	--	--	--	--	--	--	--			--	--		19.5068	148	39.0137	15	39.0137	26
																								--	--	--	--	--	--	--	--			--	--		19.5312	162	39.0625	17	39.0625	27
																								--	--	--	--	--	--	--	--			--	--		19.5557	134	39.1113	14	39.1113	31
																								--	--	--	--	--	--	--	--			--	--		19.5801	157	39.1602	18	39.1602	28
																								--	--	--	--	--	--	--	--			--	--		19.6045	154	39.209	6	39.209	29
																								--	--	--	--	--	--	--	--			--	--		19.6289	136	39.2578	20	39.2578	19
																								--	--	--	--	--	--	--	--			--	--		19.6533	159	39.3066	11	39.3066	27
																								--	--	--	--	--	--	--	--			--	--		19.6777	134	39.3555	17	39.3555	33
																								--	--	--	--	--	--	--	--			--	--		19.7021	179	39.4043	9	39.4043	24
																								--	--	--	--	--	--	--	--			--	--		19.7266	161	39.4531	19	39.4531	37
																								--	--	--	--	--	--	--	--			--	--		19.751	148	39.502	8	39.502	22
																								--	--	--	--	--	--	--	--			--	--		19.7754	166	39.5508	17	39.5508	27
																								--	--	--	--	--	--	--	--			--	--		19.7998	126	39.5996	11	39.5996	27
																								--	--	--	--	--	--	--	--			--	--		19.8242	154	39.6484	16	39.6484	30
																								--	--	--	--	--	--	--	--			--	--		19.8486	131	39.6973	17	39.6973	26
																								--	--	--	--	--	--	--	--			--	--		19.873	171	39.7461	14	39.7461	24
																								--	--	--	--	--	--	--	--			--	--		19.8975	136	39.7949	18	39.7949	26
																								--	--	--	--	--	--	--	--			--	--		19.9219	141	39.8438	12	39.8438	22
																								--	--	--	--	--	--	--	--			--	--		19.9463	145	39.8926	18	39.8926	36
																								--	--	--	--	--	--	--	--			--	--		19.9707	152	39.9414	16	39.9414	25
																								--	--	--	--	--	--	--	--			--	--		19.9951	126	39.9902	21	39.9902	21
																								--	--	--	--	--	--	--	--			--	--		20.0195	151	40.0391	13	40.0391	30
																								--	--	--	--	--	--	--	--			--	--		20.0439	141	40.0879	15	40.0879	28
																								--	--	--	--	--	--	--	--			--	--		20.0684	148	40.1367	14	40.1367	29
																								--	--	--	--	--	--	--	--			--	--		20.0928	110	40.1855	7	40.1855	23
																								--	--	--	--	--	--	--	--			--	--		20.1172	140	40.2344	19	40.2344	33
																								--	--	--	--	--	--	--	--			--	--		20.1416	124	40.2832	21	40.2832	25
																								--	--	--	--	--	--	--	--			--	--		20.166	117	40.332	10	40.332	28
																								--	--	--	--	--	--	--	--			--	--		20.1904	130	40.3809	15	40.3809	21
																								--	--	--	--	--	--	--	--			--	--		20.2148	139	40.4297	12	40.4297	34
																								--	--	--	--	--	--	--	--			--	--		20.2393	133	40.4785	16	40.4785	23
																								--	--	--	--	--	--	--	--			--	--		20.2637	137	40.5273	18	40.5273	30
																								--	--	--	--	--	--	--	--			--	--		20.2881	132	40.5762	17	40.5762	27
																								--	--	--	--	--	--	--	--			--	--		20.3125	109	40.625	8	40.625	24
																								--	--	--	--	--	--	--	--			--	--		20.3369	146	40.6738	8	40.6738	23
																								--	--	--	--	--	--	--	--			--	--		20.3613	121	40.7227	14	40.7227	36
																								--	--	--	--	--	--	--	--			--	--		20.3857	126	40.7715	13	40.7715	19
																								--	--	--	--	--	--	--	--			--	--		20.4102	116	40.8203	14	40.8203	22
																								--	--	--	--	--	--	--	--			--	--		20.4346	134	40.8691	16	40.8691	29
																								--	--	--	--	--	--	--	--			--	--		20.459	132	40.918	20	40.918	29
																								--	--	--	--	--	--	--	--			--	--		20.4834	103	40.9668	13	40.9668	25
																								--	--	--	--	--	--	--	--			--	--		20.5078	140	41.0156	15	41.0156	23
																								--	--	--	--	--	--	--	--			--	--		20.5322	119	41.0645	9	41.0645	34
																								--	--	--	--	--	--	--	--			--	--		20.5566	112	41.1133	21	41.1133	26
																								--	--	--	--	--	--	--	--			--	--		20.5811	107	41.1621	16	41.1621	23
																								--	--	--	--	--	--	--	--			--	--		20.6055	126	41.2109	9	41.2109	39
																								--	--	--	--	--	--	--	--			--	--		20.6299	114	41.2598	15	41.2598	21
																								--	--	--	--	--	--	--	--			--	--		20.6543	120	41.3086	23	41.3086	27
																								--	--	--	--	--	--	--	--			--	--		20.6787	102	41.3574	20	41.3574	39
																								--	--	--	--	--	--	--	--			--	--		20.7031	110	41.4062	19	41.4062	29
																								--	--	--	--	--	--	--	--			--	--		20.7275	113	41.4551	15	41.4551	28
																								--	--	--	--	--	--	--	--			--	--		20.752	108	41.5039	12	41.5039	23
																								--	--	--	--	--	--	--	--			--	--		20.7764	120	41.5527	16	41.5527	27
																								--	--	--	--	--	--	--	--			--	--		20.8008	123	41.6016	18	41.6016	31
																								--	--	--	--	--	--	--	--			--	--		20.8252	97	41.6504	11	41.6504	38
																								--	--	--	--	--	--	--	--			--	--		20.8496	129	41.6992	20	41.6992	26
																								--	--	--	--	--	--	--	--			--	--		20.874	110	41.748	20	41.748	26
																								--	--	--	--	--	--	--	--			--	--		20.8984	118	41.7969	15	41.7969	29
																								--	--	--	--	--	--	--	--			--	--		20.9229	128	41.8457	25	41.8457	29
																								--	--	--	--	--	--	--	--			--	--		20.9473	115	41.8945	18	41.8945	23
																								--	--	--	--	--	--	--	--			--	--		20.9717	117	41.9434	11	41.9434	35
																								--	--	--	--	--	--	--	--			--	--		20.9961	107	41.9922	18	41.9922	28
																								--	--	--	--	--	--	--	--			--	--		21.0205	99	42.041	18	42.041	29
																								--	--	--	--	--	--	--	--			--	--		21.0449	118	42.0898	13	42.0898	27
																								--	--	--	--	--	--	--	--			--	--		21.0693	98	42.1387	13	42.1387	23
																								--	--	--	--	--	--	--	--			--	--		21.0938	121	42.1875	16	42.1875	26
																								--	--	--	--	--	--	--	--			--	--		21.1182	106	42.2363	16	42.2363	36
																								--	--	--	--	--	--	--	--			--	--		21.1426	105	42.2852	13	42.2852	28
																								--	--	--	--	--	--	--	--			--	--		21.167	105	42.334	12	42.334	27
																								--	--	--	--	--	--	--	--			--	--		21.1914	97	42.3828	24	42.3828	28
																								--	--	--	--	--	--	--	--			--	--		21.2158	89	42.4316	18	42.4316	24
																								--	--	--	--	--	--	--	--			--	--		21.2402	87	42.4805	12	42.4805	34
																								--	--	--	--	--	--	--	--			--	--		21.2646	88	42.5293	14	42.5293	27
																								--	--	--	--	--	--	--	--			--	--		21.2891	90	42.5781	18	42.5781	29
																								--	--	--	--	--	--	--	--			--	--		21.3135	93	42.627	18	42.627	29
																								--	--	--	--	--	--	--	--			--	--		21.3379	114	42.6758	12	42.6758	20
																								--	--	--	--	--	--	--	--			--	--		21.3623	88	42.7246	9	42.7246	26
																								--	--	--	--	--	--	--	--			--	--		21.3867	110	42.7734	10	42.7734	34
																								--	--	--	--	--	--	--	--			--	--		21.4111	90	42.8223	12	42.8223	39
																								--	--	--	--	--	--	--	--			--	--		21.4355	105	42.8711	14	42.8711	25
																								--	--	--	--	--	--	--	--			--	--		21.46	104	42.9199	17	42.9199	28
																								--	--	--	--	--	--	--	--			--	--		21.4844	99	42.9688	17	42.9688	22
																								--	--	--	--	--	--	--	--			--	--		21.5088	96	43.0176	16	43.0176	29
																								--	--	--	--	--	--	--	--			--	--		21.5332	88	43.0664	13	43.0664	34
																								--	--	--	--	--	--	--	--			--	--		21.5576	86	43.1152	9	43.1152	21
																								--	--	--	--	--	--	--	--			--	--		21.582	88	43.1641	19	43.1641	23
																								--	--	--	--	--	--	--	--			--	--		21.6064	126	43.2129	10	43.2129	27
																								--	--	--	--	--	--	--	--			--	--		21.6309	81	43.2617	17	43.2617	27
																								--	--	--	--	--	--	--	--			--	--		21.6553	91	43.3105	18	43.3105	23
																								--	--	--	--	--	--	--	--			--	--		21.6797	86	43.3594	14	43.3594	36
																								--	--	--	--	--	--	--	--			--	--		21.7041	102	43.4082	20	43.4082	26
																								--	--	--	--	--	--	--	--			--	--		21.7285	90	43.457	17	43.457	28
																								--	--	--	--	--	--	--	--			--	--		21.7529	88	43.5059	13	43.5059	29
																								--	--	--	--	--	--	--	--			--	--		21.7773	87	43.5547	14	43.5547	30
																								--	--	--	--	--	--	--	--			--	--		21.8018	91	43.6035	17	43.6035	22
																								--	--	--	--	--	--	--	--			--	--		21.8262	81	43.6523	14	43.6523	18
																								--	--	--	--	--	--	--	--			--	--		21.8506	68	43.7012	18	43.7012	20
																								--	--	--	--	--	--	--	--			--	--		21.875	87	43.75	18	43.75	29
																								--	--	--	--	--	--	--	--			--	--		21.8994	83	43.7988	16	43.7988	23
																								--	--	--	--	--	--	--	--			--	--		21.9238	79	43.8477	11	43.8477	26
																								--	--	--	--	--	--	--	--			--	--		21.9482	71	43.8965	7	43.8965	25
																								--	--	--	--	--	--	--	--			--	--		21.9727	79	43.9453	19	43.9453	28
																								--	--	--	--	--	--	--	--			--	--		21.9971	83	43.9941	18	43.9941	27
																								--	--	--	--	--	--	--	--			--	--		22.0215	93	44.043	16	44.043	32
																								--	--	--	--	--	--	--	--			--	--		22.0459	70	44.0918	14	44.0918	26
																								--	--	--	--	--	--	--	--			--	--		22.0703	85	44.1406	21	44.1406	31
																								--	--	--	--	--	--	--	--			--	--		22.0947	72	44.1895	18	44.1895	33
																								--	--	--	--	--	--	--	--			--	--		22.1191	71	44.2383	14	44.2383	25
																								--	--	--	--	--	--	--	--			--	--		22.1436	79	44.2871	8	44.2871	26
																								--	--	--	--	--	--	--	--			--	--		22.168	82	44.3359	23	44.3359	24
																								--	--	--	--	--	--	--	--			--	--		22.1924	74	44.3848	17	44.3848	27
																								--	--	--	--	--	--	--	--			--	--		22.2168	86	44.4336	13	44.4336	29
																								--	--	--	--	--	--	--	--			--	--		22.2412	75	44.4824	14	44.4824	35
																								--	--	--	--	--	--	--	--			--	--		22.2656	73	44.5312	15	44.5312	47
																								--	--	--	--	--	--	--	--			--	--		22.29	84	44.5801	13	44.5801	38
																								--	--	--	--	--	--	--	--			--	--		22.3145	71	44.6289	13	44.6289	28
																								--	--	--	--	--	--	--	--			--	--		22.3389	68	44.6777	13	44.6777	23
																								--	--	--	--	--	--	--	--			--	--		22.3633	77	44.7266	18	44.7266	28
																								--	--	--	--	--	--	--	--			--	--		22.3877	92	44.7754	10	44.7754	22
																								--	--	--	--	--	--	--	--			--	--		22.4121	75	44.8242	18	44.8242	32
																								--	--	--	--	--	--	--	--			--	--		22.4365	85	44.873	15	44.873	27
																								--	--	--	--	--	--	--	--			--	--		22.4609	65	44.9219	12	44.9219	26
																								--	--	--	--	--	--	--	--			--	--		22.4854	68	44.9707	17	44.9707	17
																								--	--	--	--	--	--	--	--			--	--		22.5098	76	45.0195	16	45.0195	26
																								--	--	--	--	--	--	--	--			--	--		22.5342	75	45.0684	10	45.0684	23
																								--	--	--	--	--	--	--	--			--	--		22.5586	77	45.1172	15	45.1172	32
																								--	--	--	--	--	--	--	--			--	--		22.583	70	45.166	6	45.166	26
																								--	--	--	--	--	--	--	--			--	--		22.6074	68	45.2148	15	45.2148	29
																								--	--	--	--	--	--	--	--			--	--		22.6318	70	45.2637	19	45.2637	26
																								--	--	--	--	--	--	--	--			--	--		22.6562	70	45.3125	13	45.3125	19
																								--	--	--	--	--	--	--	--			--	--		22.6807	60	45.3613	22	45.3613	29
																								--	--	--	--	--	--	--	--			--	--		22.7051	71	45.4102	12	45.4102	33
																								--	--	--	--	--	--	--	--			--	--		22.7295	78	45.459	14	45.459	21
																								--	--	--	--	--	--	--	--			--	--		22.7539	87	45.5078	15	45.5078	36
																								--	--	--	--	--	--	--	--			--	--		22.7783	69	45.5566	8	45.5566	34
																								--	--	--	--	--	--	--	--			--	--		22.8027	73	45.6055	10	45.6055	26
																								--	--	--	--	--	--	--	--			--	--		22.8271	93	45.6543	13	45.6543	26
																								--	--	--	--	--	--	--	--			--	--		22.8516	61	45.7031	16	45.7031	26
																								--	--	--	--	--	--	--	--			--	--		22.876	67	45.752	13	45.752	20
																								--	--	--	--	--	--	--	--			--	--		22.9004	59	45.8008	12	45.8008	34
																								--	--	--	--	--	--	--	--			--	--		22.9248	62	45.8496	12	45.8496	23
																								--	--	--	--	--	--	--	--			--	--		22.9492	56	45.8984	14	45.8984	26
																								--	--	--	--	--	--	--	--			--	--		22.9736	63	45.9473	19	45.9473	38
																								--	--	--	--	--	--	--	--			--	--		22.998	57	45.9961	9	45.9961	32
																								--	--	--	--	--	--	--	--			--	--		23.0225	62	46.0449	8	46.0449	37
																								--	--	--	--	--	--	--	--			--	--		23.0469	66	46.0938	15	46.0938	27
																								--	--	--	--	--	--	--	--			--	--		23.0713	81	46.1426	14	46.1426	28
																								--	--	--	--	--	--	--	--			--	--		23.0957	69	46.1914	13	46.1914	43
																								--	--	--	--	--	--	--	--			--	--		23.1201	60	46.2402	14	46.2402	24
																								--	--	--	--	--	--	--	--			--	--		23.1445	55	46.2891	15	46.2891	35
																								--	--	--	--	--	--	--	--			--	--		23.1689	74	46.3379	15	46.3379	28
																								--	--	--	--	--	--	--	--			--	--		23.1934	60	46.3867	11	46.3867	29
																								--	--	--	--	--	--	--	--			--	--		23.2178	59	46.4355	8	46.4355	25
																								--	--	--	--	--	--	--	--			--	--		23.2422	53	46.4844	13	46.4844	37
																								--	--	--	--	--	--	--	--			--	--		23.2666	62	46.5332	15	46.5332	30
																								--	--	--	--	--	--	--	--			--	--		23.291	56	46.582	14	46.582	25
																								--	--	--	--	--	--	--	--			--	--		23.3154	56	46.6309	13	46.6309	33
																								--	--	--	--	--	--	--	--			--	--		23.3398	59	46.6797	12	46.6797	29
																								--	--	--	--	--	--	--	--			--	--		23.3643	64	46.7285	14	46.7285	24
																								--	--	--	--	--	--	--	--			--	--		23.3887	64	46.7773	13	46.7773	31
																								--	--	--	--	--	--	--	--			--	--		23.4131	63	46.8262	18	46.8262	23
																								--	--	--	--	--	--	--	--			--	--		23.4375	56	46.875	23	46.875	25
																								--	--	--	--	--	--	--	--			--	--		23.4619	68	46.9238	16	46.9238	26
																								--	--	--	--	--	--	--	--			--	--		23.4863	54	46.9727	15	46.9727	23
																								--	--	--	--	--	--	--	--			--	--		23.5107	71	47.0215	12	47.0215	34
																								--	--	--	--	--	--	--	--			--	--		23.5352	64	47.0703	17	47.0703	31
																								--	--	--	--	--	--	--	--			--	--		23.5596	66	47.1191	13	47.1191	35
																								--	--	--	--	--	--	--	--			--	--		23.584	40	47.168	22	47.168	29
																								--	--	--	--	--	--	--	--			--	--		23.6084	76	47.2168	14	47.2168	29
																								--	--	--	--	--	--	--	--			--	--		23.6328	62	47.2656	11	47.2656	22
																								--	--	--	--	--	--	--	--			--	--		23.6572	84	47.3145	10	47.3145	21
																								--	--	--	--	--	--	--	--			--	--		23.6816	49	47.3633	17	47.3633	28
																								--	--	--	--	--	--	--	--			--	--		23.7061	63	47.4121	17	47.4121	24
																								--	--	--	--	--	--	--	--			--	--		23.7305	63	47.4609	18	47.4609	26
																								--	--	--	--	--	--	--	--			--	--		23.7549	54	47.5098	11	47.5098	27
																								--	--	--	--	--	--	--	--			--	--		23.7793	54	47.5586	8	47.5586	34
																								--	--	--	--	--	--	--	--			--	--		23.8037	46	47.6074	19	47.6074	20
																								--	--	--	--	--	--	--	--			--	--		23.8281	63	47.6562	13	47.6562	28
																								--	--	--	--	--	--	--	--			--	--		23.8525	62	47.7051	16	47.7051	25
																								--	--	--	--	--	--	--	--			--	--		23.877	48	47.7539	13	47.7539	31
																								--	--	--	--	--	--	--	--			--	--		23.9014	50	47.8027	14	47.8027	12
																								--	--	--	--	--	--	--	--			--	--		23.9258	62	47.8516	13	47.8516	28
																								--	--	--	--	--	--	--	--			--	--		23.9502	49	47.9004	15	47.9004	25
																								--	--	--	--	--	--	--	--			--	--		23.9746	47	47.9492	17	47.9492	28
																								--	--	--	--	--	--	--	--			--	--		23.999	63	47.998	20	47.998	20
																								--	--	--	--	--	--	--	--			--	--		24.0234	50	48.0469	11	48.0469	28
																								--	--	--	--	--	--	--	--			--	--		24.0479	57	48.0957	14	48.0957	19
																								--	--	--	--	--	--	--	--			--	--		24.0723	53	48.1445	19	48.1445	30
																								--	--	--	--	--	--	--	--			--	--		24.0967	58	48.1934	16	48.1934	24
																								--	--	--	--	--	--	--	--			--	--		24.1211	44	48.2422	10	48.2422	32
																								--	--	--	--	--	--	--	--			--	--		24.1455	54	48.291	18	48.291	28
																								--	--	--	--	--	--	--	--			--	--		24.1699	43	48.3398	15	48.3398	20
																								--	--	--	--	--	--	--	--			--	--		24.1943	54	48.3887	12	48.3887	26
																								--	--	--	--	--	--	--	--			--	--		24.2188	60	48.4375	5	48.4375	28
																								--	--	--	--	--	--	--	--			--	--		24.2432	61	48.4863	10	48.4863	26
																								--	--	--	--	--	--	--	--			--	--		24.2676	53	48.5352	15	48.5352	32
																								--	--	--	--	--	--	--	--			--	--		24.292	50	48.584	13	48.584	36
																								--	--	--	--	--	--	--	--			--	--		24.3164	45	48.6328	13	48.6328	25
																								--	--	--	--	--	--	--	--			--	--		24.3408	64	48.6816	18	48.6816	29
																								--	--	--	--	--	--	--	--			--	--		24.3652	35	48.7305	11	48.7305	29
																								--	--	--	--	--	--	--	--			--	--		24.3896	55	48.7793	8	48.7793	27
																								--	--	--	--	--	--	--	--			--	--		24.4141	54	48.8281	10	48.8281	27
																								--	--	--	--	--	--	--	--			--	--		24.4385	62	48.877	13	48.877	39
																								--	--	--	--	--	--	--	--			--	--		24.4629	54	48.9258	21	48.9258	24
																								--	--	--	--	--	--	--	--			--	--		24.4873	43	48.9746	19	48.9746	31
																								--	--	--	--	--	--	--	--			--	--		24.5117	49	49.0234	15	49.0234	24
																								--	--	--	--	--	--	--	--			--	--		24.5361	43	49.0723	16	49.0723	26
																								--	--	--	--	--	--	--	--			--	--		24.5605	47	49.1211	18	49.1211	28
																								--	--	--	--	--	--	--	--			--	--		24.585	38	49.1699	18	49.1699	39
																								--	--	--	--	--	--	--	--			--	--		24.6094	55	49.2188	15	49.2188	29
																								--	--	--	--	--	--	--	--			--	--		24.6338	49	49.2676	20	49.2676	27
																								--	--	--	--	--	--	--	--			--	--		24.6582	48	49.3164	11	49.3164	28
																								--	--	--	--	--	--	--	--			--	--		24.6826	53	49.3652	12	49.3652	36
																								--	--	--	--	--	--	--	--			--	--		24.707	51	49.4141	17	49.4141	27
																								--	--	--	--	--	--	--	--			--	--		24.7314	31	49.4629	12	49.4629	27
																								--	--	--	--	--	--	--	--			--	--		24.7559	32	49.5117	16	49.5117	35
																								--	--	--	--	--	--	--	--			--	--		24.7803	38	49.5605	18	49.5605	34
																								--	--	--	--	--	--	--	--			--	--		24.8047	43	49.6094	12	49.6094	30
																								--	--	--	--	--	--	--	--			--	--		24.8291	58	49.6582	13	49.6582	26
																								--	--	--	--	--	--	--	--			--	--		24.8535	46	49.707	12	49.707	37
																								--	--	--	--	--	--	--	--			--	--		24.8779	33	49.7559	15	49.7559	24
																								--	--	--	--	--	--	--	--			--	--		24.9023	60	49.8047	16	49.8047	27
																								--	--	--	--	--	--	--	--			--	--		24.9268	42	49.8535	17	49.8535	27
																								--	--	--	--	--	--	--	--			--	--		24.9512	40	49.9023	13	49.9023	24
																								--	--	--	--	--	--	--	--			--	--		24.9756	47	49.9512	8	49.9512	29
																								--	--	--	--	--	--	--	--			--	--		25	41	--	--
																								--	--	--	--	--	--	--	--			--	--		25.0244	44	--	--
																								--	--	--	--	--	--	--	--			--	--		25.0488	50	--	--
																								--	--	--	--	--	--	--	--			--	--		25.0732	37	--	--
																								--	--	--	--	--	--	--	--			--	--		25.0977	45	--	--
																								--	--	--	--	--	--	--	--			--	--		25.1221	46	--	--
																								--	--	--	--	--	--	--	--			--	--		25.1465	56	--	--
																								--	--	--	--	--	--	--	--			--	--		25.1709	40	--	--
																								--	--	--	--	--	--	--	--			--	--		25.1953	38	--	--
																								--	--	--	--	--	--	--	--			--	--		25.2197	54	--	--
																								--	--	--	--	--	--	--	--			--	--		25.2441	39	--	--
																								--	--	--	--	--	--	--	--			--	--		25.2686	37	--	--
																								--	--	--	--	--	--	--	--			--	--		25.293	58	--	--
																								--	--	--	--	--	--	--	--			--	--		25.3174	40	--	--
																								--	--	--	--	--	--	--	--			--	--		25.3418	36	--	--
																								--	--	--	--	--	--	--	--			--	--		25.3662	52	--	--
																								--	--	--	--	--	--	--	--			--	--		25.3906	31	--	--
																								--	--	--	--	--	--	--	--			--	--		25.415	40	--	--
																								--	--	--	--	--	--	--	--			--	--		25.4395	53	--	--
																								--	--	--	--	--	--	--	--			--	--		25.4639	51	--	--
																								--	--	--	--	--	--	--	--			--	--		25.4883	41	--	--
																								--	--	--	--	--	--	--	--			--	--		25.5127	41	--	--
																								--	--	--	--	--	--	--	--			--	--		25.5371	36	--	--
																								--	--	--	--	--	--	--	--			--	--		25.5615	45	--	--
																								--	--	--	--	--	--	--	--			--	--		25.5859	43	--	--
																								--	--	--	--	--	--	--	--			--	--		25.6104	46	--	--
																								--	--	--	--	--	--	--	--			--	--		25.6348	56	--	--
																								--	--	--	--	--	--	--	--			--	--		25.6592	35	--	--
																								--	--	--	--	--	--	--	--			--	--		25.6836	41	--	--
																								--	--	--	--	--	--	--	--			--	--		25.708	42	--	--
																								--	--	--	--	--	--	--	--			--	--		25.7324	40	--	--
																								--	--	--	--	--	--	--	--			--	--		25.7568	36	--	--
																								--	--	--	--	--	--	--	--			--	--		25.7812	37	--	--
																								--	--	--	--	--	--	--	--			--	--		25.8057	44	--	--
																								--	--	--	--	--	--	--	--			--	--		25.8301	42	--	--
																								--	--	--	--	--	--	--	--			--	--		25.8545	25	--	--
																								--	--	--	--	--	--	--	--			--	--		25.8789	39	--	--
																								--	--	--	--	--	--	--	--			--	--		25.9033	46	--	--
																								--	--	--	--	--	--	--	--			--	--		25.9277	34	--	--
																								--	--	--	--	--	--	--	--			--	--		25.9521	36	--	--
																								--	--	--	--	--	--	--	--			--	--		25.9766	37	--	--
																								--	--	--	--	--	--	--	--			--	--		26.001	32	--	--
																								--	--	--	--	--	--	--	--			--	--		26.0254	37	--	--
																								--	--	--	--	--	--	--	--			--	--		26.0498	43	--	--
																								--	--	--	--	--	--	--	--			--	--		26.0742	33	--	--
																								--	--	--	--	--	--	--	--			--	--		26.0986	42	--	--
																								--	--	--	--	--	--	--	--			--	--		26.123	36	--	--
																								--	--	--	--	--	--	--	--			--	--		26.1475	38	--	--
																								--	--	--	--	--	--	--	--			--	--		26.1719	37	--	--
																								--	--	--	--	--	--	--	--			--	--		26.1963	36	--	--
																								--	--	--	--	--	--	--	--			--	--		26.2207	40	--	--
																								--	--	--	--	--	--	--	--			--	--		26.2451	38	--	--
																								--	--	--	--	--	--	--	--			--	--		26.2695	34	--	--
																								--	--	--	--	--	--	--	--			--	--		26.2939	45	--	--
																								--	--	--	--	--	--	--	--			--	--		26.3184	41	--	--
																								--	--	--	--	--	--	--	--			--	--		26.3428	33	--	--
																								--	--	--	--	--	--	--	--			--	--		26.3672	40	--	--
																								--	--	--	--	--	--	--	--			--	--		26.3916	42	--	--
																								--	--	--	--	--	--	--	--			--	--		26.416	40	--	--
																								--	--	--	--	--	--	--	--			--	--		26.4404	40	--	--
																								--	--	--	--	--	--	--	--			--	--		26.4648	44	--	--
																								--	--	--	--	--	--	--	--			--	--		26.4893	31	--	--
																								--	--	--	--	--	--	--	--			--	--		26.5137	31	--	--
																								--	--	--	--	--	--	--	--			--	--		26.5381	41	--	--
																								--	--	--	--	--	--	--	--			--	--		26.5625	36	--	--
																								--	--	--	--	--	--	--	--			--	--		26.5869	36	--	--
																								--	--	--	--	--	--	--	--			--	--		26.6113	34	--	--
																								--	--	--	--	--	--	--	--			--	--		26.6357	34	--	--
																								--	--	--	--	--	--	--	--			--	--		26.6602	37	--	--
																								--	--	--	--	--	--	--	--			--	--		26.6846	35	--	--
																								--	--	--	--	--	--	--	--			--	--		26.709	29	--	--
																								--	--	--	--	--	--	--	--			--	--		26.7334	44	--	--
																								--	--	--	--	--	--	--	--			--	--		26.7578	38	--	--
																								--	--	--	--	--	--	--	--			--	--		26.7822	36	--	--
																								--	--	--	--	--	--	--	--			--	--		26.8066	37	--	--
																								--	--	--	--	--	--	--	--			--	--		26.8311	35	--	--
																								--	--	--	--	--	--	--	--			--	--		26.8555	37	--	--
																								--	--	--	--	--	--	--	--			--	--		26.8799	34	--	--
																								--	--	--	--	--	--	--	--			--	--		26.9043	36	--	--
																								--	--	--	--	--	--	--	--			--	--		26.9287	34	--	--
																								--	--	--	--	--	--	--	--			--	--		26.9531	31	--	--
																								--	--	--	--	--	--	--	--			--	--		26.9775	27	--	--
																								--	--	--	--	--	--	--	--			--	--		27.002	24	--	--
																								--	--	--	--	--	--	--	--			--	--		27.0264	39	--	--
																								--	--	--	--	--	--	--	--			--	--		27.0508	36	--	--
																								--	--	--	--	--	--	--	--			--	--		27.0752	33	--	--
																								--	--	--	--	--	--	--	--			--	--		27.0996	33	--	--
																								--	--	--	--	--	--	--	--			--	--		27.124	42	--	--
																								--	--	--	--	--	--	--	--			--	--		27.1484	29	--	--
																								--	--	--	--	--	--	--	--			--	--		27.1729	38	--	--
																								--	--	--	--	--	--	--	--			--	--		27.1973	25	--	--
																								--	--	--	--	--	--	--	--			--	--		27.2217	37	--	--
																								--	--	--	--	--	--	--	--			--	--		27.2461	36	--	--
																								--	--	--	--	--	--	--	--			--	--		27.2705	30	--	--
																								--	--	--	--	--	--	--	--			--	--		27.2949	32	--	--
																								--	--	--	--	--	--	--	--			--	--		27.3193	24	--	--
																								--	--	--	--	--	--	--	--			--	--		27.3438	30	--	--
																								--	--	--	--	--	--	--	--			--	--		27.3682	34	--	--
																								--	--	--	--	--	--	--	--			--	--		27.3926	42	--	--
																								--	--	--	--	--	--	--	--			--	--		27.417	28	--	--
																								--	--	--	--	--	--	--	--			--	--		27.4414	38	--	--
																								--	--	--	--	--	--	--	--			--	--		27.4658	26	--	--
																								--	--	--	--	--	--	--	--			--	--		27.4902	32	--	--
																								--	--	--	--	--	--	--	--			--	--		27.5146	29	--	--
																								--	--	--	--	--	--	--	--			--	--		27.5391	28	--	--
																								--	--	--	--	--	--	--	--			--	--		27.5635	35	--	--
																								--	--	--	--	--	--	--	--			--	--		27.5879	23	--	--
																								--	--	--	--	--	--	--	--			--	--		27.6123	37	--	--
																								--	--	--	--	--	--	--	--			--	--		27.6367	42	--	--
																								--	--	--	--	--	--	--	--			--	--		27.6611	26	--	--
																								--	--	--	--	--	--	--	--			--	--		27.6855	27	--	--
																								--	--	--	--	--	--	--	--			--	--		27.71	21	--	--
																								--	--	--	--	--	--	--	--			--	--		27.7344	34	--	--
																								--	--	--	--	--	--	--	--			--	--		27.7588	39	--	--
																								--	--	--	--	--	--	--	--			--	--		27.7832	33	--	--
																								--	--	--	--	--	--	--	--			--	--		27.8076	30	--	--
																								--	--	--	--	--	--	--	--			--	--		27.832	31	--	--
																								--	--	--	--	--	--	--	--			--	--		27.8564	24	--	--
																								--	--	--	--	--	--	--	--			--	--		27.8809	24	--	--
																								--	--	--	--	--	--	--	--			--	--		27.9053	31	--	--
																								--	--	--	--	--	--	--	--			--	--		27.9297	50	--	--
																								--	--	--	--	--	--	--	--			--	--		27.9541	29	--	--
																								--	--	--	--	--	--	--	--			--	--		27.9785	32	--	--
																								--	--	--	--	--	--	--	--			--	--		28.0029	30	--	--
																								--	--	--	--	--	--	--	--			--	--		28.0273	28	--	--
																								--	--	--	--	--	--	--	--			--	--		28.0518	30	--	--
																								--	--	--	--	--	--	--	--			--	--		28.0762	34	--	--
																								--	--	--	--	--	--	--	--			--	--		28.1006	26	--	--
																								--	--	--	--	--	--	--	--			--	--		28.125	32	--	--
																								--	--	--	--	--	--	--	--			--	--		28.1494	25	--	--
																								--	--	--	--	--	--	--	--			--	--		28.1738	29	--	--
																								--	--	--	--	--	--	--	--			--	--		28.1982	27	--	--
																								--	--	--	--	--	--	--	--			--	--		28.2227	30	--	--
																								--	--	--	--	--	--	--	--			--	--		28.2471	27	--	--
																								--	--	--	--	--	--	--	--			--	--		28.2715	29	--	--
																								--	--	--	--	--	--	--	--			--	--		28.2959	35	--	--
																								--	--	--	--	--	--	--	--			--	--		28.3203	33	--	--
																								--	--	--	--	--	--	--	--			--	--		28.3447	29	--	--
																								--	--	--	--	--	--	--	--			--	--		28.3691	23	--	--
																								--	--	--	--	--	--	--	--			--	--		28.3936	22	--	--
																								--	--	--	--	--	--	--	--			--	--		28.418	24	--	--
																								--	--	--	--	--	--	--	--			--	--		28.4424	32	--	--
																								--	--	--	--	--	--	--	--			--	--		28.4668	39	--	--
																								--	--	--	--	--	--	--	--			--	--		28.4912	35	--	--
																								--	--	--	--	--	--	--	--			--	--		28.5156	26	--	--
																								--	--	--	--	--	--	--	--			--	--		28.54	22	--	--
																								--	--	--	--	--	--	--	--			--	--		28.5645	20	--	--
																								--	--	--	--	--	--	--	--			--	--		28.5889	29	--	--
																								--	--	--	--	--	--	--	--			--	--		28.6133	29	--	--
																								--	--	--	--	--	--	--	--			--	--		28.6377	23	--	--
																								--	--	--	--	--	--	--	--			--	--		28.6621	34	--	--
																								--	--	--	--	--	--	--	--			--	--		28.6865	23	--	--
																								--	--	--	--	--	--	--	--			--	--		28.7109	29	--	--
																								--	--	--	--	--	--	--	--			--	--		28.7354	29	--	--
																								--	--	--	--	--	--	--	--			--	--		28.7598	25	--	--
																								--	--	--	--	--	--	--	--			--	--		28.7842	26	--	--
																								--	--	--	--	--	--	--	--			--	--		28.8086	20	--	--
																								--	--	--	--	--	--	--	--			--	--		28.833	27	--	--
																								--	--	--	--	--	--	--	--			--	--		28.8574	24	--	--
																								--	--	--	--	--	--	--	--			--	--		28.8818	34	--	--
																								--	--	--	--	--	--	--	--			--	--		28.9062	25	--	--
																								--	--	--	--	--	--	--	--			--	--		28.9307	27	--	--
																								--	--	--	--	--	--	--	--			--	--		28.9551	23	--	--
																								--	--	--	--	--	--	--	--			--	--		28.9795	34	--	--
																								--	--	--	--	--	--	--	--			--	--		29.0039	14	--	--
																								--	--	--	--	--	--	--	--			--	--		29.0283	21	--	--
																								--	--	--	--	--	--	--	--			--	--		29.0527	33	--	--
																								--	--	--	--	--	--	--	--			--	--		29.0771	22	--	--
																								--	--	--	--	--	--	--	--			--	--		29.1016	27	--	--
																								--	--	--	--	--	--	--	--			--	--		29.126	32	--	--
																								--	--	--	--	--	--	--	--			--	--		29.1504	24	--	--
																								--	--	--	--	--	--	--	--			--	--		29.1748	23	--	--
																								--	--	--	--	--	--	--	--			--	--		29.1992	25	--	--
																								--	--	--	--	--	--	--	--			--	--		29.2236	33	--	--
																								--	--	--	--	--	--	--	--			--	--		29.248	30	--	--
																								--	--	--	--	--	--	--	--			--	--		29.2725	28	--	--
																								--	--	--	--	--	--	--	--			--	--		29.2969	20	--	--
																								--	--	--	--	--	--	--	--			--	--		29.3213	33	--	--
																								--	--	--	--	--	--	--	--			--	--		29.3457	24	--	--
																								--	--	--	--	--	--	--	--			--	--		29.3701	38	--	--
																								--	--	--	--	--	--	--	--			--	--		29.3945	38	--	--
																								--	--	--	--	--	--	--	--			--	--		29.4189	32	--	--
																								--	--	--	--	--	--	--	--			--	--		29.4434	31	--	--
																								--	--	--	--	--	--	--	--			--	--		29.4678	20	--	--
																								--	--	--	--	--	--	--	--			--	--		29.4922	28	--	--
																								--	--	--	--	--	--	--	--			--	--		29.5166	21	--	--
																								--	--	--	--	--	--	--	--			--	--		29.541	36	--	--
																								--	--	--	--	--	--	--	--			--	--		29.5654	22	--	--
																								--	--	--	--	--	--	--	--			--	--		29.5898	31	--	--
																								--	--	--	--	--	--	--	--			--	--		29.6143	21	--	--
																								--	--	--	--	--	--	--	--			--	--		29.6387	23	--	--
																								--	--	--	--	--	--	--	--			--	--		29.6631	21	--	--
																								--	--	--	--	--	--	--	--			--	--		29.6875	23	--	--
																								--	--	--	--	--	--	--	--			--	--		29.7119	25	--	--
																								--	--	--	--	--	--	--	--			--	--		29.7363	23	--	--
																								--	--	--	--	--	--	--	--			--	--		29.7607	25	--	--
																								--	--	--	--	--	--	--	--			--	--		29.7852	15	--	--
																								--	--	--	--	--	--	--	--			--	--		29.8096	28	--	--
																								--	--	--	--	--	--	--	--			--	--		29.834	22	--	--
																								--	--	--	--	--	--	--	--			--	--		29.8584	26	--	--
																								--	--	--	--	--	--	--	--			--	--		29.8828	26	--	--
																								--	--	--	--	--	--	--	--			--	--		29.9072	24	--	--
																								--	--	--	--	--	--	--	--			--	--		29.9316	25	--	--
																								--	--	--	--	--	--	--	--			--	--		29.9561	27	--	--
																								--	--	--	--	--	--	--	--			--	--		29.9805	31	--	--
																								--	--	--	--	--	--	--	--			--	--		30.0049	24	--	--
																								--	--	--	--	--	--	--	--			--	--		30.0293	29	--	--
																								--	--	--	--	--	--	--	--			--	--		30.0537	21	--	--
																								--	--	--	--	--	--	--	--			--	--		30.0781	20	--	--
																								--	--	--	--	--	--	--	--			--	--		30.1025	23	--	--
																								--	--	--	--	--	--	--	--			--	--		30.127	30	--	--
																								--	--	--	--	--	--	--	--			--	--		30.1514	37	--	--
																								--	--	--	--	--	--	--	--			--	--		30.1758	21	--	--
																								--	--	--	--	--	--	--	--			--	--		30.2002	22	--	--
																								--	--	--	--	--	--	--	--			--	--		30.2246	30	--	--
																								--	--	--	--	--	--	--	--			--	--		30.249	24	--	--
																								--	--	--	--	--	--	--	--			--	--		30.2734	23	--	--
																								--	--	--	--	--	--	--	--			--	--		30.2979	21	--	--
																								--	--	--	--	--	--	--	--			--	--		30.3223	18	--	--
																								--	--	--	--	--	--	--	--			--	--		30.3467	23	--	--
																								--	--	--	--	--	--	--	--			--	--		30.3711	31	--	--
																								--	--	--	--	--	--	--	--			--	--		30.3955	29	--	--
																								--	--	--	--	--	--	--	--			--	--		30.4199	32	--	--
																								--	--	--	--	--	--	--	--			--	--		30.4443	32	--	--
																								--	--	--	--	--	--	--	--			--	--		30.4688	28	--	--
																								--	--	--	--	--	--	--	--			--	--		30.4932	28	--	--
																								--	--	--	--	--	--	--	--			--	--		30.5176	26	--	--
																								--	--	--	--	--	--	--	--			--	--		30.542	22	--	--
																								--	--	--	--	--	--	--	--			--	--		30.5664	25	--	--
																								--	--	--	--	--	--	--	--			--	--		30.5908	14	--	--
																								--	--	--	--	--	--	--	--			--	--		30.6152	28	--	--
																								--	--	--	--	--	--	--	--			--	--		30.6396	20	--	--
																								--	--	--	--	--	--	--	--			--	--		30.6641	36	--	--
																								--	--	--	--	--	--	--	--			--	--		30.6885	20	--	--
																								--	--	--	--	--	--	--	--			--	--		30.7129	18	--	--
																								--	--	--	--	--	--	--	--			--	--		30.7373	27	--	--
																								--	--	--	--	--	--	--	--			--	--		30.7617	25	--	--
																								--	--	--	--	--	--	--	--			--	--		30.7861	23	--	--
																								--	--	--	--	--	--	--	--			--	--		30.8105	30	--	--
																								--	--	--	--	--	--	--	--			--	--		30.835	17	--	--
																								--	--	--	--	--	--	--	--			--	--		30.8594	25	--	--
																								--	--	--	--	--	--	--	--			--	--		30.8838	23	--	--
																								--	--	--	--	--	--	--	--			--	--		30.9082	25	--	--
																								--	--	--	--	--	--	--	--			--	--		30.9326	21	--	--
																								--	--	--	--	--	--	--	--			--	--		30.957	35	--	--
																								--	--	--	--	--	--	--	--			--	--		30.9814	26	--	--
																								--	--	--	--	--	--	--	--			--	--		31.0059	24	--	--
																								--	--	--	--	--	--	--	--			--	--		31.0303	26	--	--
																								--	--	--	--	--	--	--	--			--	--		31.0547	22	--	--
																								--	--	--	--	--	--	--	--			--	--		31.0791	21	--	--
																								--	--	--	--	--	--	--	--			--	--		31.1035	24	--	--
																								--	--	--	--	--	--	--	--			--	--		31.1279	15	--	--
																								--	--	--	--	--	--	--	--			--	--		31.1523	26	--	--
																								--	--	--	--	--	--	--	--			--	--		31.1768	32	--	--
																								--	--	--	--	--	--	--	--			--	--		31.2012	27	--	--
																								--	--	--	--	--	--	--	--			--	--		31.2256	23	--	--
																								--	--	--	--	--	--	--	--			--	--		31.25	34	--	--
																								--	--	--	--	--	--	--	--			--	--		31.2744	25	--	--
																								--	--	--	--	--	--	--	--			--	--		31.2988	25	--	--
																								--	--	--	--	--	--	--	--			--	--		31.3232	20	--	--
																								--	--	--	--	--	--	--	--			--	--		31.3477	20	--	--
																								--	--	--	--	--	--	--	--			--	--		31.3721	28	--	--
																								--	--	--	--	--	--	--	--			--	--		31.3965	26	--	--
																								--	--	--	--	--	--	--	--			--	--		31.4209	24	--	--
																								--	--	--	--	--	--	--	--			--	--		31.4453	22	--	--
																								--	--	--	--	--	--	--	--			--	--		31.4697	27	--	--
																								--	--	--	--	--	--	--	--			--	--		31.4941	33	--	--
																								--	--	--	--	--	--	--	--			--	--		31.5186	26	--	--
																								--	--	--	--	--	--	--	--			--	--		31.543	14	--	--
																								--	--	--	--	--	--	--	--			--	--		31.5674	14	--	--
																								--	--	--	--	--	--	--	--			--	--		31.5918	20	--	--
																								--	--	--	--	--	--	--	--			--	--		31.6162	21	--	--
																								--	--	--	--	--	--	--	--			--	--		31.6406	24	--	--
																								--	--	--	--	--	--	--	--			--	--		31.665	16	--	--
																								--	--	--	--	--	--	--	--			--	--		31.6895	27	--	--
																								--	--	--	--	--	--	--	--			--	--		31.7139	21	--	--
																								--	--	--	--	--	--	--	--			--	--		31.7383	16	--	--
																								--	--	--	--	--	--	--	--			--	--		31.7627	26	--	--
																								--	--	--	--	--	--	--	--			--	--		31.7871	25	--	--
																								--	--	--	--	--	--	--	--			--	--		31.8115	22	--	--
																								--	--	--	--	--	--	--	--			--	--		31.8359	22	--	--
																								--	--	--	--	--	--	--	--			--	--		31.8604	33	--	--
																								--	--	--	--	--	--	--	--			--	--		31.8848	24	--	--
																								--	--	--	--	--	--	--	--			--	--		31.9092	37	--	--
																								--	--	--	--	--	--	--	--			--	--		31.9336	28	--	--
																								--	--	--	--	--	--	--	--			--	--		31.958	28	--	--
																								--	--	--	--	--	--	--	--			--	--		31.9824	20	--	--
																								--	--	--	--	--	--	--	--			--	--		32.0068	25	--	--
																								--	--	--	--	--	--	--	--			--	--		32.0312	18	--	--
																								--	--	--	--	--	--	--	--			--	--		32.0557	25	--	--
																								--	--	--	--	--	--	--	--			--	--		32.0801	26	--	--
																								--	--	--	--	--	--	--	--			--	--		32.1045	20	--	--
																								--	--	--	--	--	--	--	--			--	--		32.1289	15	--	--
																								--	--	--	--	--	--	--	--			--	--		32.1533	12	--	--
																								--	--	--	--	--	--	--	--			--	--		32.1777	27	--	--
																								--	--	--	--	--	--	--	--			--	--		32.2022	26	--	--
																								--	--	--	--	--	--	--	--			--	--		32.2266	25	--	--
																								--	--	--	--	--	--	--	--			--	--		32.251	23	--	--
																								--	--	--	--	--	--	--	--			--	--		32.2754	19	--	--
																								--	--	--	--	--	--	--	--			--	--		32.2998	28	--	--
																								--	--	--	--	--	--	--	--			--	--		32.3242	16	--	--
																								--	--	--	--	--	--	--	--			--	--		32.3486	22	--	--
																								--	--	--	--	--	--	--	--			--	--		32.373	24	--	--
																								--	--	--	--	--	--	--	--			--	--		32.3975	22	--	--
																								--	--	--	--	--	--	--	--			--	--		32.4219	20	--	--
																								--	--	--	--	--	--	--	--			--	--		32.4463	24	--	--
																								--	--	--	--	--	--	--	--			--	--		32.4707	17	--	--
																								--	--	--	--	--	--	--	--			--	--		32.4951	24	--	--
																								--	--	--	--	--	--	--	--			--	--		32.5195	27	--	--
																								--	--	--	--	--	--	--	--			--	--		32.544	21	--	--
																								--	--	--	--	--	--	--	--			--	--		32.5684	20	--	--
																								--	--	--	--	--	--	--	--			--	--		32.5928	21	--	--
																								--	--	--	--	--	--	--	--			--	--		32.6172	17	--	--
																								--	--	--	--	--	--	--	--			--	--		32.6416	24	--	--
																								--	--	--	--	--	--	--	--			--	--		32.666	24	--	--
																								--	--	--	--	--	--	--	--			--	--		32.6904	23	--	--
																								--	--	--	--	--	--	--	--			--	--		32.7148	16	--	--
																								--	--	--	--	--	--	--	--			--	--		32.7393	18	--	--
																								--	--	--	--	--	--	--	--			--	--		32.7637	15	--	--
																								--	--	--	--	--	--	--	--			--	--		32.7881	25	--	--
																								--	--	--	--	--	--	--	--			--	--		32.8125	19	--	--
																								--	--	--	--	--	--	--	--			--	--		32.8369	33	--	--
																								--	--	--	--	--	--	--	--			--	--		32.8613	22	--	--
																								--	--	--	--	--	--	--	--			--	--		32.8857	21	--	--
																								--	--	--	--	--	--	--	--			--	--		32.9102	18	--	--
																								--	--	--	--	--	--	--	--			--	--		32.9346	18	--	--
																								--	--	--	--	--	--	--	--			--	--		32.959	27	--	--
																								--	--	--	--	--	--	--	--			--	--		32.9834	27	--	--
																								--	--	--	--	--	--	--	--			--	--		33.0078	25	--	--
																								--	--	--	--	--	--	--	--			--	--		33.0322	21	--	--
																								--	--	--	--	--	--	--	--			--	--		33.0566	24	--	--
																								--	--	--	--	--	--	--	--			--	--		33.081	15	--	--
																								--	--	--	--	--	--	--	--			--	--		33.1055	17	--	--
																								--	--	--	--	--	--	--	--			--	--		33.1299	17	--	--
																								--	--	--	--	--	--	--	--			--	--		33.1543	25	--	--
																								--	--	--	--	--	--	--	--			--	--		33.1787	26	--	--
																								--	--	--	--	--	--	--	--			--	--		33.2031	29	--	--
																								--	--	--	--	--	--	--	--			--	--		33.2275	18	--	--
																								--	--	--	--	--	--	--	--			--	--		33.252	14	--	--
																								--	--	--	--	--	--	--	--			--	--		33.2764	20	--	--
																								--	--	--	--	--	--	--	--			--	--		33.3008	20	--	--
																								--	--	--	--	--	--	--	--			--	--		33.3252	20	--	--
																								--	--	--	--	--	--	--	--			--	--		33.3496	27	--	--
																								--	--	--	--	--	--	--	--			--	--		33.374	16	--	--
																								--	--	--	--	--	--	--	--			--	--		33.3984	29	--	--
																								--	--	--	--	--	--	--	--			--	--		33.4228	21	--	--
																								--	--	--	--	--	--	--	--			--	--		33.4473	24	--	--
																								--	--	--	--	--	--	--	--			--	--		33.4717	24	--	--
																								--	--	--	--	--	--	--	--			--	--		33.4961	19	--	--
																								--	--	--	--	--	--	--	--			--	--		33.5205	30	--	--
																								--	--	--	--	--	--	--	--			--	--		33.5449	25	--	--
																								--	--	--	--	--	--	--	--			--	--		33.5693	22	--	--
																								--	--	--	--	--	--	--	--			--	--		33.5938	17	--	--
																								--	--	--	--	--	--	--	--			--	--		33.6182	28	--	--
																								--	--	--	--	--	--	--	--			--	--		33.6426	22	--	--
																								--	--	--	--	--	--	--	--			--	--		33.667	19	--	--
																								--	--	--	--	--	--	--	--			--	--		33.6914	21	--	--
																								--	--	--	--	--	--	--	--			--	--		33.7158	14	--	--
																								--	--	--	--	--	--	--	--			--	--		33.7402	24	--	--
																								--	--	--	--	--	--	--	--			--	--		33.7647	12	--	--
																								--	--	--	--	--	--	--	--			--	--		33.7891	25	--	--
																								--	--	--	--	--	--	--	--			--	--		33.8135	28	--	--
																								--	--	--	--	--	--	--	--			--	--		33.8379	16	--	--
																								--	--	--	--	--	--	--	--			--	--		33.8623	21	--	--
																								--	--	--	--	--	--	--	--			--	--		33.8867	24	--	--
																								--	--	--	--	--	--	--	--			--	--		33.9111	23	--	--
																								--	--	--	--	--	--	--	--			--	--		33.9355	30	--	--
																								--	--	--	--	--	--	--	--			--	--		33.96	33	--	--
																								--	--	--	--	--	--	--	--			--	--		33.9844	22	--	--
																								--	--	--	--	--	--	--	--			--	--		34.0088	24	--	--
																								--	--	--	--	--	--	--	--			--	--		34.0332	17	--	--
																								--	--	--	--	--	--	--	--			--	--		34.0576	17	--	--
																								--	--	--	--	--	--	--	--			--	--		34.082	17	--	--
																								--	--	--	--	--	--	--	--			--	--		34.1065	18	--	--
																								--	--	--	--	--	--	--	--			--	--		34.1309	26	--	--
																								--	--	--	--	--	--	--	--			--	--		34.1553	17	--	--
																								--	--	--	--	--	--	--	--			--	--		34.1797	22	--	--
																								--	--	--	--	--	--	--	--			--	--		34.2041	25	--	--
																								--	--	--	--	--	--	--	--			--	--		34.2285	23	--	--
																								--	--	--	--	--	--	--	--			--	--		34.2529	27	--	--
																								--	--	--	--	--	--	--	--			--	--		34.2773	19	--	--
																								--	--	--	--	--	--	--	--			--	--		34.3018	30	--	--
																								--	--	--	--	--	--	--	--			--	--		34.3262	20	--	--
																								--	--	--	--	--	--	--	--			--	--		34.3506	25	--	--
																								--	--	--	--	--	--	--	--			--	--		34.375	26	--	--
																								--	--	--	--	--	--	--	--			--	--		34.3994	17	--	--
																								--	--	--	--	--	--	--	--			--	--		34.4238	21	--	--
																								--	--	--	--	--	--	--	--			--	--		34.4482	17	--	--
																								--	--	--	--	--	--	--	--			--	--		34.4727	31	--	--
																								--	--	--	--	--	--	--	--			--	--		34.4971	21	--	--
																								--	--	--	--	--	--	--	--			--	--		34.5215	21	--	--
																								--	--	--	--	--	--	--	--			--	--		34.5459	19	--	--
																								--	--	--	--	--	--	--	--			--	--		34.5703	21	--	--
																								--	--	--	--	--	--	--	--			--	--		34.5947	20	--	--
																								--	--	--	--	--	--	--	--			--	--		34.6191	20	--	--
																								--	--	--	--	--	--	--	--			--	--		34.6435	25	--	--
																								--	--	--	--	--	--	--	--			--	--		34.668	17	--	--
																								--	--	--	--	--	--	--	--			--	--		34.6924	25	--	--
																								--	--	--	--	--	--	--	--			--	--		34.7168	19	--	--
																								--	--	--	--	--	--	--	--			--	--		34.7412	25	--	--
																								--	--	--	--	--	--	--	--			--	--		34.7656	22	--	--
																								--	--	--	--	--	--	--	--			--	--		34.79	21	--	--
																								--	--	--	--	--	--	--	--			--	--		34.8145	21	--	--
																								--	--	--	--	--	--	--	--			--	--		34.8389	13	--	--
																								--	--	--	--	--	--	--	--			--	--		34.8633	20	--	--
																								--	--	--	--	--	--	--	--			--	--		34.8877	25	--	--
																								--	--	--	--	--	--	--	--			--	--		34.9121	27	--	--
																								--	--	--	--	--	--	--	--			--	--		34.9365	22	--	--
																								--	--	--	--	--	--	--	--			--	--		34.9609	16	--	--
																								--	--	--	--	--	--	--	--			--	--		34.9853	21	--	--
																								--	--	--	--	--	--	--	--			--	--		35.0098	24	--	--
																								--	--	--	--	--	--	--	--			--	--		35.0342	16	--	--
																								--	--	--	--	--	--	--	--			--	--		35.0586	17	--	--
																								--	--	--	--	--	--	--	--			--	--		35.083	20	--	--
																								--	--	--	--	--	--	--	--			--	--		35.1074	16	--	--
																								--	--	--	--	--	--	--	--			--	--		35.1318	20	--	--
																								--	--	--	--	--	--	--	--			--	--		35.1562	18	--	--
																								--	--	--	--	--	--	--	--			--	--		35.1807	29	--	--
																								--	--	--	--	--	--	--	--			--	--		35.2051	22	--	--
																								--	--	--	--	--	--	--	--			--	--		35.2295	22	--	--
																								--	--	--	--	--	--	--	--			--	--		35.2539	18	--	--
																								--	--	--	--	--	--	--	--			--	--		35.2783	22	--	--
																								--	--	--	--	--	--	--	--			--	--		35.3027	24	--	--
																								--	--	--	--	--	--	--	--			--	--		35.3272	28	--	--
																								--	--	--	--	--	--	--	--			--	--		35.3516	16	--	--
																								--	--	--	--	--	--	--	--			--	--		35.376	13	--	--
																								--	--	--	--	--	--	--	--			--	--		35.4004	25	--	--
																								--	--	--	--	--	--	--	--			--	--		35.4248	29	--	--
																								--	--	--	--	--	--	--	--			--	--		35.4492	28	--	--
																								--	--	--	--	--	--	--	--			--	--		35.4736	33	--	--
																								--	--	--	--	--	--	--	--			--	--		35.498	23	--	--
																								--	--	--	--	--	--	--	--			--	--		35.5225	19	--	--
																								--	--	--	--	--	--	--	--			--	--		35.5469	19	--	--
																								--	--	--	--	--	--	--	--			--	--		35.5713	21	--	--
																								--	--	--	--	--	--	--	--			--	--		35.5957	28	--	--
																								--	--	--	--	--	--	--	--			--	--		35.6201	20	--	--
																								--	--	--	--	--	--	--	--			--	--		35.6445	26	--	--
																								--	--	--	--	--	--	--	--			--	--		35.669	18	--	--
																								--	--	--	--	--	--	--	--			--	--		35.6934	31	--	--
																								--	--	--	--	--	--	--	--			--	--		35.7178	19	--	--
																								--	--	--	--	--	--	--	--			--	--		35.7422	25	--	--
																								--	--	--	--	--	--	--	--			--	--		35.7666	20	--	--
																								--	--	--	--	--	--	--	--			--	--		35.791	23	--	--
																								--	--	--	--	--	--	--	--			--	--		35.8154	22	--	--
																								--	--	--	--	--	--	--	--			--	--		35.8398	21	--	--
																								--	--	--	--	--	--	--	--			--	--		35.8643	34	--	--
																								--	--	--	--	--	--	--	--			--	--		35.8887	24	--	--
																								--	--	--	--	--	--	--	--			--	--		35.9131	22	--	--
																								--	--	--	--	--	--	--	--			--	--		35.9375	30	--	--
																								--	--	--	--	--	--	--	--			--	--		35.9619	23	--	--
																								--	--	--	--	--	--	--	--			--	--		35.9863	21	--	--
																								--	--	--	--	--	--	--	--			--	--		36.0107	21	--	--
																								--	--	--	--	--	--	--	--			--	--		36.0352	24	--	--
																								--	--	--	--	--	--	--	--			--	--		36.0596	21	--	--
																								--	--	--	--	--	--	--	--			--	--		36.084	15	--	--
																								--	--	--	--	--	--	--	--			--	--		36.1084	14	--	--
																								--	--	--	--	--	--	--	--			--	--		36.1328	19	--	--
																								--	--	--	--	--	--	--	--			--	--		36.1572	17	--	--
																								--	--	--	--	--	--	--	--			--	--		36.1816	18	--	--
																								--	--	--	--	--	--	--	--			--	--		36.206	27	--	--
																								--	--	--	--	--	--	--	--			--	--		36.2305	17	--	--
																								--	--	--	--	--	--	--	--			--	--		36.2549	18	--	--
																								--	--	--	--	--	--	--	--			--	--		36.2793	31	--	--
																								--	--	--	--	--	--	--	--			--	--		36.3037	15	--	--
																								--	--	--	--	--	--	--	--			--	--		36.3281	25	--	--
																								--	--	--	--	--	--	--	--			--	--		36.3525	26	--	--
																								--	--	--	--	--	--	--	--			--	--		36.377	20	--	--
																								--	--	--	--	--	--	--	--			--	--		36.4014	14	--	--
																								--	--	--	--	--	--	--	--			--	--		36.4258	20	--	--
																								--	--	--	--	--	--	--	--			--	--		36.4502	23	--	--
																								--	--	--	--	--	--	--	--			--	--		36.4746	22	--	--
																								--	--	--	--	--	--	--	--			--	--		36.499	24	--	--
																								--	--	--	--	--	--	--	--			--	--		36.5234	16	--	--
																								--	--	--	--	--	--	--	--			--	--		36.5478	13	--	--
																								--	--	--	--	--	--	--	--			--	--		36.5723	24	--	--
																								--	--	--	--	--	--	--	--			--	--		36.5967	21	--	--
																								--	--	--	--	--	--	--	--			--	--		36.6211	16	--	--
																								--	--	--	--	--	--	--	--			--	--		36.6455	32	--	--
																								--	--	--	--	--	--	--	--			--	--		36.6699	12	--	--
																								--	--	--	--	--	--	--	--			--	--		36.6943	22	--	--
																								--	--	--	--	--	--	--	--			--	--		36.7188	18	--	--
																								--	--	--	--	--	--	--	--			--	--		36.7432	19	--	--
																								--	--	--	--	--	--	--	--			--	--		36.7676	12	--	--
																								--	--	--	--	--	--	--	--			--	--		36.792	23	--	--
																								--	--	--	--	--	--	--	--			--	--		36.8164	20	--	--
																								--	--	--	--	--	--	--	--			--	--		36.8408	17	--	--
																								--	--	--	--	--	--	--	--			--	--		36.8652	15	--	--
																								--	--	--	--	--	--	--	--			--	--		36.8897	15	--	--
																								--	--	--	--	--	--	--	--			--	--		36.9141	20	--	--
																								--	--	--	--	--	--	--	--			--	--		36.9385	15	--	--
																								--	--	--	--	--	--	--	--			--	--		36.9629	17	--	--
																								--	--	--	--	--	--	--	--			--	--		36.9873	23	--	--
																								--	--	--	--	--	--	--	--			--	--		37.0117	25	--	--
																								--	--	--	--	--	--	--	--			--	--		37.0361	27	--	--
																								--	--	--	--	--	--	--	--			--	--		37.0605	22	--	--
																								--	--	--	--	--	--	--	--			--	--		37.085	28	--	--
																								--	--	--	--	--	--	--	--			--	--		37.1094	13	--	--
																								--	--	--	--	--	--	--	--			--	--		37.1338	23	--	--
																								--	--	--	--	--	--	--	--			--	--		37.1582	27	--	--
																								--	--	--	--	--	--	--	--			--	--		37.1826	19	--	--
																								--	--	--	--	--	--	--	--			--	--		37.207	18	--	--
																								--	--	--	--	--	--	--	--			--	--		37.2315	22	--	--
																								--	--	--	--	--	--	--	--			--	--		37.2559	21	--	--
																								--	--	--	--	--	--	--	--			--	--		37.2803	18	--	--
																								--	--	--	--	--	--	--	--			--	--		37.3047	25	--	--
																								--	--	--	--	--	--	--	--			--	--		37.3291	20	--	--
																								--	--	--	--	--	--	--	--			--	--		37.3535	22	--	--
																								--	--	--	--	--	--	--	--			--	--		37.3779	17	--	--
																								--	--	--	--	--	--	--	--			--	--		37.4023	23	--	--
																								--	--	--	--	--	--	--	--			--	--		37.4268	17	--	--
																								--	--	--	--	--	--	--	--			--	--		37.4512	26	--	--
																								--	--	--	--	--	--	--	--			--	--		37.4756	17	--	--
																								--	--	--	--	--	--	--	--			--	--		37.5	22	--	--
																								--	--	--	--	--	--	--	--			--	--		37.5244	15	--	--
																								--	--	--	--	--	--	--	--			--	--		37.5488	25	--	--
																								--	--	--	--	--	--	--	--			--	--		37.5732	17	--	--
																								--	--	--	--	--	--	--	--			--	--		37.5977	16	--	--
																								--	--	--	--	--	--	--	--			--	--		37.6221	26	--	--
																								--	--	--	--	--	--	--	--			--	--		37.6465	23	--	--
																								--	--	--	--	--	--	--	--			--	--		37.6709	22	--	--
																								--	--	--	--	--	--	--	--			--	--		37.6953	19	--	--
																								--	--	--	--	--	--	--	--			--	--		37.7197	16	--	--
																								--	--	--	--	--	--	--	--			--	--		37.7441	23	--	--
																								--	--	--	--	--	--	--	--			--	--		37.7685	16	--	--
																								--	--	--	--	--	--	--	--			--	--		37.793	16	--	--
																								--	--	--	--	--	--	--	--			--	--		37.8174	22	--	--
																								--	--	--	--	--	--	--	--			--	--		37.8418	26	--	--
																								--	--	--	--	--	--	--	--			--	--		37.8662	19	--	--
																								--	--	--	--	--	--	--	--			--	--		37.8906	21	--	--
																								--	--	--	--	--	--	--	--			--	--		37.915	21	--	--
																								--	--	--	--	--	--	--	--			--	--		37.9395	17	--	--
																								--	--	--	--	--	--	--	--			--	--		37.9639	17	--	--
																								--	--	--	--	--	--	--	--			--	--		37.9883	20	--	--
																								--	--	--	--	--	--	--	--			--	--		38.0127	24	--	--
																								--	--	--	--	--	--	--	--			--	--		38.0371	26	--	--
																								--	--	--	--	--	--	--	--			--	--		38.0615	19	--	--
																								--	--	--	--	--	--	--	--			--	--		38.0859	22	--	--
																								--	--	--	--	--	--	--	--			--	--		38.1103	19	--	--
																								--	--	--	--	--	--	--	--			--	--		38.1348	11	--	--
																								--	--	--	--	--	--	--	--			--	--		38.1592	15	--	--
																								--	--	--	--	--	--	--	--			--	--		38.1836	20	--	--
																								--	--	--	--	--	--	--	--			--	--		38.208	13	--	--
																								--	--	--	--	--	--	--	--			--	--		38.2324	21	--	--
																								--	--	--	--	--	--	--	--			--	--		38.2568	14	--	--
																								--	--	--	--	--	--	--	--			--	--		38.2812	17	--	--
																								--	--	--	--	--	--	--	--			--	--		38.3057	22	--	--
																								--	--	--	--	--	--	--	--			--	--		38.3301	21	--	--
																								--	--	--	--	--	--	--	--			--	--		38.3545	30	--	--
																								--	--	--	--	--	--	--	--			--	--		38.3789	20	--	--
																								--	--	--	--	--	--	--	--			--	--		38.4033	25	--	--
																								--	--	--	--	--	--	--	--			--	--		38.4277	25	--	--
																								--	--	--	--	--	--	--	--			--	--		38.4522	14	--	--
																								--	--	--	--	--	--	--	--			--	--		38.4766	29	--	--
																								--	--	--	--	--	--	--	--			--	--		38.501	20	--	--
																								--	--	--	--	--	--	--	--			--	--		38.5254	16	--	--
																								--	--	--	--	--	--	--	--			--	--		38.5498	23	--	--
																								--	--	--	--	--	--	--	--			--	--		38.5742	13	--	--
																								--	--	--	--	--	--	--	--			--	--		38.5986	20	--	--
																								--	--	--	--	--	--	--	--			--	--		38.623	14	--	--
																								--	--	--	--	--	--	--	--			--	--		38.6475	27	--	--
																								--	--	--	--	--	--	--	--			--	--		38.6719	17	--	--
																								--	--	--	--	--	--	--	--			--	--		38.6963	21	--	--
																								--	--	--	--	--	--	--	--			--	--		38.7207	19	--	--
																								--	--	--	--	--	--	--	--			--	--		38.7451	20	--	--
																								--	--	--	--	--	--	--	--			--	--		38.7695	15	--	--
																								--	--	--	--	--	--	--	--			--	--		38.794	16	--	--
																								--	--	--	--	--	--	--	--			--	--		38.8184	22	--	--
																								--	--	--	--	--	--	--	--			--	--		38.8428	13	--	--
																								--	--	--	--	--	--	--	--			--	--		38.8672	16	--	--
																								--	--	--	--	--	--	--	--			--	--		38.8916	21	--	--
																								--	--	--	--	--	--	--	--			--	--		38.916	16	--	--
																								--	--	--	--	--	--	--	--			--	--		38.9404	13	--	--
																								--	--	--	--	--	--	--	--			--	--		38.9648	17	--	--
																								--	--	--	--	--	--	--	--			--	--		38.9893	13	--	--
																								--	--	--	--	--	--	--	--			--	--		39.0137	21	--	--
																								--	--	--	--	--	--	--	--			--	--		39.0381	19	--	--
																								--	--	--	--	--	--	--	--			--	--		39.0625	18	--	--
																								--	--	--	--	--	--	--	--			--	--		39.0869	22	--	--
																								--	--	--	--	--	--	--	--			--	--		39.1113	29	--	--
																								--	--	--	--	--	--	--	--			--	--		39.1357	18	--	--
																								--	--	--	--	--	--	--	--			--	--		39.1602	27	--	--
																								--	--	--	--	--	--	--	--			--	--		39.1846	18	--	--
																								--	--	--	--	--	--	--	--			--	--		39.209	19	--	--
																								--	--	--	--	--	--	--	--			--	--		39.2334	17	--	--
																								--	--	--	--	--	--	--	--			--	--		39.2578	23	--	--
																								--	--	--	--	--	--	--	--			--	--		39.2822	19	--	--
																								--	--	--	--	--	--	--	--			--	--		39.3066	18	--	--
																								--	--	--	--	--	--	--	--			--	--		39.331	16	--	--
																								--	--	--	--	--	--	--	--			--	--		39.3555	23	--	--
																								--	--	--	--	--	--	--	--			--	--		39.3799	15	--	--
																								--	--	--	--	--	--	--	--			--	--		39.4043	19	--	--
																								--	--	--	--	--	--	--	--			--	--		39.4287	24	--	--
																								--	--	--	--	--	--	--	--			--	--		39.4531	9	--	--
																								--	--	--	--	--	--	--	--			--	--		39.4775	16	--	--
																								--	--	--	--	--	--	--	--			--	--		39.502	18	--	--
																								--	--	--	--	--	--	--	--			--	--		39.5264	16	--	--
																								--	--	--	--	--	--	--	--			--	--		39.5508	16	--	--
																								--	--	--	--	--	--	--	--			--	--		39.5752	12	--	--
																								--	--	--	--	--	--	--	--			--	--		39.5996	18	--	--
																								--	--	--	--	--	--	--	--			--	--		39.624	24	--	--
																								--	--	--	--	--	--	--	--			--	--		39.6484	20	--	--
																								--	--	--	--	--	--	--	--			--	--		39.6728	20	--	--
																								--	--	--	--	--	--	--	--			--	--		39.6973	11	--	--
																								--	--	--	--	--	--	--	--			--	--		39.7217	14	--	--
																								--	--	--	--	--	--	--	--			--	--		39.7461	13	--	--
																								--	--	--	--	--	--	--	--			--	--		39.7705	9	--	--
																								--	--	--	--	--	--	--	--			--	--		39.7949	13	--	--
																								--	--	--	--	--	--	--	--			--	--		39.8193	16	--	--
																								--	--	--	--	--	--	--	--			--	--		39.8438	24	--	--
																								--	--	--	--	--	--	--	--			--	--		39.8682	12	--	--
																								--	--	--	--	--	--	--	--			--	--		39.8926	25	--	--
																								--	--	--	--	--	--	--	--			--	--		39.917	24	--	--
																								--	--	--	--	--	--	--	--			--	--		39.9414	18	--	--
																								--	--	--	--	--	--	--	--			--	--		39.9658	19	--	--
																								--	--	--	--	--	--	--	--			--	--		39.9902	20	--	--
																								--	--	--	--	--	--	--	--			--	--		40.0147	22	--	--
																								--	--	--	--	--	--	--	--			--	--		40.0391	26	--	--
																								--	--	--	--	--	--	--	--			--	--		40.0635	23	--	--
																								--	--	--	--	--	--	--	--			--	--		40.0879	18	--	--
																								--	--	--	--	--	--	--	--			--	--		40.1123	22	--	--
																								--	--	--	--	--	--	--	--			--	--		40.1367	25	--	--
																								--	--	--	--	--	--	--	--			--	--		40.1611	22	--	--
																								--	--	--	--	--	--	--	--			--	--		40.1855	16	--	--
																								--	--	--	--	--	--	--	--			--	--		40.21	18	--	--
																								--	--	--	--	--	--	--	--			--	--		40.2344	17	--	--
																								--	--	--	--	--	--	--	--			--	--		40.2588	23	--	--
																								--	--	--	--	--	--	--	--			--	--		40.2832	19	--	--
																								--	--	--	--	--	--	--	--			--	--		40.3076	27	--	--
																								--	--	--	--	--	--	--	--			--	--		40.332	13	--	--
																								--	--	--	--	--	--	--	--			--	--		40.3565	18	--	--
																								--	--	--	--	--	--	--	--			--	--		40.3809	18	--	--
																								--	--	--	--	--	--	--	--			--	--		40.4053	16	--	--
																								--	--	--	--	--	--	--	--			--	--		40.4297	16	--	--
																								--	--	--	--	--	--	--	--			--	--		40.4541	23	--	--
																								--	--	--	--	--	--	--	--			--	--		40.4785	19	--	--
																								--	--	--	--	--	--	--	--			--	--		40.5029	19	--	--
																								--	--	--	--	--	--	--	--			--	--		40.5273	17	--	--
																								--	--	--	--	--	--	--	--			--	--		40.5518	34	--	--
																								--	--	--	--	--	--	--	--			--	--		40.5762	14	--	--
																								--	--	--	--	--	--	--	--			--	--		40.6006	17	--	--
																								--	--	--	--	--	--	--	--			--	--		40.625	22	--	--
																								--	--	--	--	--	--	--	--			--	--		40.6494	23	--	--
																								--	--	--	--	--	--	--	--			--	--		40.6738	16	--	--
																								--	--	--	--	--	--	--	--			--	--		40.6982	20	--	--
																								--	--	--	--	--	--	--	--			--	--		40.7227	17	--	--
																								--	--	--	--	--	--	--	--			--	--		40.7471	15	--	--
																								--	--	--	--	--	--	--	--			--	--		40.7715	16	--	--
																								--	--	--	--	--	--	--	--			--	--		40.7959	20	--	--
																								--	--	--	--	--	--	--	--			--	--		40.8203	25	--	--
																								--	--	--	--	--	--	--	--			--	--		40.8447	24	--	--
																								--	--	--	--	--	--	--	--			--	--		40.8691	12	--	--
																								--	--	--	--	--	--	--	--			--	--		40.8935	22	--	--
																								--	--	--	--	--	--	--	--			--	--		40.918	21	--	--
																								--	--	--	--	--	--	--	--			--	--		40.9424	24	--	--
																								--	--	--	--	--	--	--	--			--	--		40.9668	17	--	--
																								--	--	--	--	--	--	--	--			--	--		40.9912	17	--	--
																								--	--	--	--	--	--	--	--			--	--		41.0156	17	--	--
																								--	--	--	--	--	--	--	--			--	--		41.04	20	--	--
																								--	--	--	--	--	--	--	--			--	--		41.0645	22	--	--
																								--	--	--	--	--	--	--	--			--	--		41.0889	30	--	--
																								--	--	--	--	--	--	--	--			--	--		41.1133	21	--	--
																								--	--	--	--	--	--	--	--			--	--		41.1377	18	--	--
																								--	--	--	--	--	--	--	--			--	--		41.1621	21	--	--
																								--	--	--	--	--	--	--	--			--	--		41.1865	19	--	--
																								--	--	--	--	--	--	--	--			--	--		41.2109	26	--	--
																								--	--	--	--	--	--	--	--			--	--		41.2353	20	--	--
																								--	--	--	--	--	--	--	--			--	--		41.2598	28	--	--
																								--	--	--	--	--	--	--	--			--	--		41.2842	19	--	--
																								--	--	--	--	--	--	--	--			--	--		41.3086	28	--	--
																								--	--	--	--	--	--	--	--			--	--		41.333	15	--	--
																								--	--	--	--	--	--	--	--			--	--		41.3574	14	--	--
																								--	--	--	--	--	--	--	--			--	--		41.3818	28	--	--
																								--	--	--	--	--	--	--	--			--	--		41.4062	22	--	--
																								--	--	--	--	--	--	--	--			--	--		41.4307	22	--	--
																								--	--	--	--	--	--	--	--			--	--		41.4551	19	--	--
																								--	--	--	--	--	--	--	--			--	--		41.4795	16	--	--
																								--	--	--	--	--	--	--	--			--	--		41.5039	28	--	--
																								--	--	--	--	--	--	--	--			--	--		41.5283	24	--	--
																								--	--	--	--	--	--	--	--			--	--		41.5527	13	--	--
																								--	--	--	--	--	--	--	--			--	--		41.5772	13	--	--
																								--	--	--	--	--	--	--	--			--	--		41.6016	16	--	--
																								--	--	--	--	--	--	--	--			--	--		41.626	20	--	--
																								--	--	--	--	--	--	--	--			--	--		41.6504	23	--	--
																								--	--	--	--	--	--	--	--			--	--		41.6748	22	--	--
																								--	--	--	--	--	--	--	--			--	--		41.6992	19	--	--
																								--	--	--	--	--	--	--	--			--	--		41.7236	19	--	--
																								--	--	--	--	--	--	--	--			--	--		41.748	24	--	--
																								--	--	--	--	--	--	--	--			--	--		41.7725	14	--	--
																								--	--	--	--	--	--	--	--			--	--		41.7969	32	--	--
																								--	--	--	--	--	--	--	--			--	--		41.8213	20	--	--
																								--	--	--	--	--	--	--	--			--	--		41.8457	28	--	--
																								--	--	--	--	--	--	--	--			--	--		41.8701	8	--	--
																								--	--	--	--	--	--	--	--			--	--		41.8945	18	--	--
																								--	--	--	--	--	--	--	--			--	--		41.919	22	--	--
																								--	--	--	--	--	--	--	--			--	--		41.9434	16	--	--
																								--	--	--	--	--	--	--	--			--	--		41.9678	15	--	--
																								--	--	--	--	--	--	--	--			--	--		41.9922	20	--	--
																								--	--	--	--	--	--	--	--			--	--		42.0166	14	--	--
																								--	--	--	--	--	--	--	--			--	--		42.041	17	--	--
																								--	--	--	--	--	--	--	--			--	--		42.0654	18	--	--
																								--	--	--	--	--	--	--	--			--	--		42.0898	22	--	--
																								--	--	--	--	--	--	--	--			--	--		42.1143	16	--	--
																								--	--	--	--	--	--	--	--			--	--		42.1387	23	--	--
																								--	--	--	--	--	--	--	--			--	--		42.1631	20	--	--
																								--	--	--	--	--	--	--	--			--	--		42.1875	14	--	--
																								--	--	--	--	--	--	--	--			--	--		42.2119	21	--	--
																								--	--	--	--	--	--	--	--			--	--		42.2363	19	--	--
																								--	--	--	--	--	--	--	--			--	--		42.2607	17	--	--
																								--	--	--	--	--	--	--	--			--	--		42.2852	19	--	--
																								--	--	--	--	--	--	--	--			--	--		42.3096	12	--	--
																								--	--	--	--	--	--	--	--			--	--		42.334	23	--	--
																								--	--	--	--	--	--	--	--			--	--		42.3584	16	--	--
																								--	--	--	--	--	--	--	--			--	--		42.3828	22	--	--
																								--	--	--	--	--	--	--	--			--	--		42.4072	23	--	--
																								--	--	--	--	--	--	--	--			--	--		42.4316	17	--	--
																								--	--	--	--	--	--	--	--			--	--		42.456	16	--	--
																								--	--	--	--	--	--	--	--			--	--		42.4805	23	--	--
																								--	--	--	--	--	--	--	--			--	--		42.5049	18	--	--
																								--	--	--	--	--	--	--	--			--	--		42.5293	24	--	--
																								--	--	--	--	--	--	--	--			--	--		42.5537	20	--	--
																								--	--	--	--	--	--	--	--			--	--		42.5781	17	--	--
																																					42.6025	24	--	--
																																					42.627	16	--	--
																																					42.6514	22	--	--
																																					42.6758	14	--	--
																																					42.7002	19	--	--
																																					42.7246	29	--	--
																																					42.749	18	--	--
																																					42.7734	23	--	--
																																					42.7978	22	--	--
																																					42.8223	27	--	--
																																					42.8467	23	--	--
																																					42.8711	16	--	--
																																					42.8955	14	--	--
																																					42.9199	18	--	--
																																					42.9443	17	--	--
																																					42.9688	27	--	--
																																					42.9932	15	--	--
																																					43.0176	13	--	--
																																					43.042	18	--	--
																																					43.0664	15	--	--
																																					43.0908	26	--	--
																																					43.1152	26	--	--
																																					43.1397	20	--	--
																																					43.1641	19	--	--
																																					43.1885	25	--	--
																																					43.2129	22	--	--
																																					43.2373	23	--	--
																																					43.2617	16	--	--
																																					43.2861	15	--	--
																																					43.3105	16	--	--
																																					43.335	19	--	--
																																					43.3594	16	--	--
																																					43.3838	17	--	--
																																					43.4082	14	--	--
																																					43.4326	21	--	--
																																					43.457	20	--	--
																																					43.4815	15	--	--
																																					43.5059	22	--	--
																																					43.5303	21	--	--
																																					43.5547	20	--	--
																																					43.5791	15	--	--
																																					43.6035	16	--	--
																																					43.6279	25	--	--
																																					43.6523	23	--	--
																																					43.6768	20	--	--
																																					43.7012	20	--	--
																																					43.7256	17	--	--
																																					43.75	17	--	--
																																					43.7744	21	--	--
																																					43.7988	21	--	--
																																					43.8232	13	--	--
																																					43.8477	25	--	--
																																					43.8721	18	--	--
																																					43.8965	27	--	--
																																					43.9209	20	--	--
																																					43.9453	26	--	--
																																					43.9697	20	--	--
																																					43.9941	20	--	--
																																					44.0185	17	--	--
																																					44.043	10	--	--
																																					44.0674	14	--	--
																																					44.0918	18	--	--
																																					44.1162	17	--	--
																																					44.1406	18	--	--
																																					44.165	10	--	--
																																					44.1895	22	--	--
																																					44.2139	20	--	--
																																					44.2383	26	--	--
																																					44.2627	19	--	--
																																					44.2871	22	--	--
																																					44.3115	15	--	--
																																					44.3359	18	--	--
																																					44.3603	12	--	--
																																					44.3848	27	--	--
																																					44.4092	22	--	--
																																					44.4336	16	--	--
																																					44.458	17	--	--
																																					44.4824	18	--	--
																																					44.5068	16	--	--
																																					44.5312	21	--	--
																																					44.5557	12	--	--
																																					44.5801	19	--	--
																																					44.6045	8	--	--
																																					44.6289	20	--	--
																																					44.6533	26	--	--
																																					44.6777	14	--	--
																																					44.7022	12	--	--
																																					44.7266	16	--	--
																																					44.751	33	--	--
																																					44.7754	19	--	--
																																					44.7998	23	--	--
																																					44.8242	17	--	--
																																					44.8486	20	--	--
																																					44.873	15	--	--
																																					44.8975	15	--	--
																																					44.9219	17	--	--
																																					44.9463	24	--	--
																																					44.9707	17	--	--
																																					44.9951	14	--	--
																																					45.0195	18	--	--
																																					45.044	20	--	--
																																					45.0684	19	--	--
																																					45.0928	20	--	--
																																					45.1172	18	--	--
																																					45.1416	20	--	--
																																					45.166	21	--	--
																																					45.1904	16	--	--
																																					45.2148	19	--	--
																																					45.2393	16	--	--
																																					45.2637	12	--	--
																																					45.2881	13	--	--
																																					45.3125	16	--	--
																																					45.3369	23	--	--
																																					45.3613	25	--	--
																																					45.3857	20	--	--
																																					45.4102	16	--	--
																																					45.4346	15	--	--
																																					45.459	17	--	--
																																					45.4834	10	--	--
																																					45.5078	15	--	--
																																					45.5322	17	--	--
																																					45.5566	18	--	--
																																					45.581	15	--	--
																																					45.6055	17	--	--
																																					45.6299	20	--	--
																																					45.6543	22	--	--
																																					45.6787	19	--	--
																																					45.7031	11	--	--
																																					45.7275	17	--	--
																																					45.752	21	--	--
																																					45.7764	17	--	--
																																					45.8008	15	--	--
																																					45.8252	21	--	--
																																					45.8496	20	--	--
																																					45.874	23	--	--
																																					45.8984	30	--	--
																																					45.9228	17	--	--
																																					45.9473	11	--	--
																																					45.9717	15	--	--
																																					45.9961	14	--	--
																																					46.0205	26	--	--
																																					46.0449	19	--	--
																																					46.0693	23	--	--
																																					46.0938	21	--	--
																																					46.1182	18	--	--
																																					46.1426	11	--	--
																																					46.167	14	--	--
																																					46.1914	23	--	--
																																					46.2158	18	--	--
																																					46.2402	17	--	--
																																					46.2647	19	--	--
																																					46.2891	27	--	--
																																					46.3135	17	--	--
																																					46.3379	24	--	--
																																					46.3623	18	--	--
																																					46.3867	20	--	--
																																					46.4111	17	--	--
																																					46.4355	16	--	--
																																					46.46	10	--	--
																																					46.4844	21	--	--
																																					46.5088	15	--	--
																																					46.5332	20	--	--
																																					46.5576	24	--	--
																																					46.582	12	--	--
																																					46.6065	15	--	--
																																					46.6309	27	--	--
																																					46.6553	15	--	--
																																					46.6797	18	--	--
																																					46.7041	24	--	--
																																					46.7285	18	--	--
																																					46.7529	18	--	--
																																					46.7773	25	--	--
																																					46.8018	15	--	--
																																					46.8262	21	--	--
																																					46.8506	16	--	--
																																					46.875	15	--	--
																																					46.8994	19	--	--
																																					46.9238	17	--	--
																																					46.9482	21	--	--
																																					46.9727	18	--	--
																																					46.9971	21	--	--
																																					47.0215	7	--	--
																																					47.0459	16	--	--
																																					47.0703	19	--	--
																																					47.0947	21	--	--
																																					47.1191	21	--	--
																																					47.1435	18	--	--
																																					47.168	18	--	--
																																					47.1924	25	--	--
																																					47.2168	23	--	--
																																					47.2412	16	--	--
																																					47.2656	20	--	--
																																					47.29	15	--	--
																																					47.3145	16	--	--
																																					47.3389	23	--	--
																																					47.3633	22	--	--
																																					47.3877	14	--	--
																																					47.4121	20	--	--
																																					47.4365	19	--	--
																																					47.4609	16	--	--
																																					47.4853	21	--	--
																																					47.5098	22	--	--
																																					47.5342	15	--	--
																																					47.5586	18	--	--
																																					47.583	23	--	--
																																					47.6074	20	--	--
																																					47.6318	16	--	--
																																					47.6562	21	--	--
																																					47.6807	17	--	--
																																					47.7051	18	--	--
																																					47.7295	21	--	--
																																					47.7539	25	--	--
																																					47.7783	23	--	--
																																					47.8027	22	--	--
																																					47.8272	17	--	--
																																					47.8516	22	--	--
																																					47.876	20	--	--
																																					47.9004	16	--	--
																																					47.9248	19	--	--
																																					47.9492	27	--	--
																																					47.9736	19	--	--
																																					47.998	21	--	--
																																					48.0225	19	--	--
																																					48.0469	19	--	--
																																					48.0713	14	--	--
																																					48.0957	19	--	--
																																					48.1201	15	--	--
																																					48.1445	17	--	--
																																					48.169	15	--	--
																																					48.1934	16	--	--
																																					48.2178	17	--	--
																																					48.2422	19	--	--
																																					48.2666	19	--	--
																																					48.291	14	--	--
																																					48.3154	21	--	--
																																					48.3398	17	--	--
																																					48.3643	17	--	--
																																					48.3887	16	--	--
																																					48.4131	24	--	--
																																					48.4375	21	--	--
																																					48.4619	22	--	--
																																					48.4863	19	--	--
																																					48.5107	20	--	--
																																					48.5352	18	--	--
																																					48.5596	16	--	--
																																					48.584	29	--	--
																																					48.6084	14	--	--
																																					48.6328	16	--	--
																																					48.6572	17	--	--
																																					48.6816	21	--	--
																																					48.706	9	--	--
[truncated: 52 more rows]

## Sheet: Figure 4
Figure 4a																										Figure 4b
0.35 mL											1.0 mL															Life time test by TAS test
Wavelength (nm)	0.5 ps	Wavelength (nm)	1 ps	Wavelength (nm)	10 ps	Wavelength (nm)	25 ps	Wavelength (nm)	100 ps		Wavelength (nm)	0.5 ps	Wavelength (nm)	1 ps	Wavelength (nm)	10 ps	Wavelength (nm)	25 ps	Wavelength (nm)	50 ps	Wavelength (nm)	100 ps	Wavelength (nm)	500 ps		Time (ps)	0.35 mL exp.	0.35 mL fit	Time (ps)	0.5 mL exp.	0.5 mL fit	Time (ps)	1.0 mL exp.	1.0 mL fit
278.99	-4.354	278.99	1.248	278.99	0.091	278.99	-0.001	278.99	-0.105		278.99	14.275	278.99	10.503	278.99	6.807	278.99	5.617	278.99	4.796	278.99	4.464	278.99	2.705		-2.5751	0.09847	0.07303	-2.47138	0.10722	0.04084	-2.68899	0.31352	0.01403
279.825	-4.353	279.825	1.248	279.825	0.092	279.825	-0.001	279.825	-0.105		279.825	14.308	279.825	10.508	279.825	6.808	279.825	5.617	279.825	4.796	279.825	4.464	279.825	2.705		-2.37511	0.02591	0.07303	-2.27138	0.05727	0.04084	-2.48899	0.11661	0.01403
280.828	-4.352	280.828	1.248	280.828	0.092	280.828	-0.001	280.828	-0.105		280.828	14.348	280.828	10.514	280.828	6.809	280.828	5.617	280.828	4.796	280.828	4.464	280.828	2.705		-2.1751	-0.000426439	0.07303	-2.07138	0.0022	0.04084	-2.28899	0.02101	0.01403
281.83	-4.118	281.83	1.282	281.83	0.107	281.83	0.025	281.83	-0.08		281.83	14.349	281.83	10.559	281.83	6.836	281.83	5.653	281.83	4.779	281.83	4.49	281.83	2.742		-1.97511	-0.00359	0.07303	-1.87138	-0.01356	0.04084	-2.08899	-0.00985	0.01403
282.833	-4.02	282.833	1.283	282.833	0.094	282.833	-0.006	282.833	-0.107		282.833	14.385	282.833	10.584	282.833	6.88	282.833	5.645	282.833	4.791	282.833	4.486	282.833	2.721		-1.7751	0.00846	0.07303	-1.67138	0.00189	0.04084	-1.88899	-0.00845	0.01403
283.836	-3.882	283.836	1.246	283.836	0.074	283.836	-0.029	283.836	-0.115		283.836	14.461	283.836	10.576	283.836	6.885	283.836	5.662	283.836	4.793	283.836	4.533	283.836	2.72		-1.57511	-0.000355366	0.07303	-1.47138	0.00635	0.04084	-1.68899	0.0147	0.01403
284.838	-4.013	284.838	1.225	284.838	0.073	284.838	-0.019	284.838	-0.11		284.838	14.465	284.838	10.643	284.838	6.884	284.838	5.677	284.838	4.775	284.838	4.535	284.838	2.741		-1.37511	-0.00515	0.07303	-1.27138	-0.01151	0.04084	-1.48899	-0.0047	0.01403
285.841	-3.948	285.841	1.208	285.841	0.073	285.841	-0.054	285.841	-0.135		285.841	14.447	285.841	10.583	285.841	6.866	285.841	5.664	285.841	4.761	285.841	4.484	285.841	2.717		-1.17511	0.01706	0.07303	-1.07138	-0.02559	0.04084	-1.28899	0.00852	0.01403
286.843	-3.938	286.843	1.233	286.843	0.086	286.843	-0.07	286.843	-0.136		286.843	14.514	286.843	10.576	286.843	6.858	286.843	5.669	286.843	4.768	286.843	4.434	286.843	2.704		-0.97511	-0.00707	0.07303	-0.87138	-0.01218	0.04084	-1.08899	0.01139	0.01403
287.846	-3.841	287.846	1.213	287.846	0.093	287.846	-0.032	287.846	-0.158		287.846	14.473	287.846	10.517	287.846	6.799	287.846	5.656	287.846	4.709	287.846	4.405	287.846	2.681		-0.77511	0.01141	0.07303	-0.67138	-0.02354	0.04084	-0.88899	0.01396	0.01403
288.849	-3.765	288.849	1.237	288.849	0.082	288.849	0	288.849	-0.149		288.849	14.448	288.849	10.475	288.849	6.774	288.849	5.634	288.849	4.672	288.849	4.337	288.849	2.667		-0.5751	0.000888415	0.07303	-0.47138	-0.00988	0.04084	-0.68899	0.01198	0.01403
289.851	-3.739	289.851	1.258	289.851	0.066	289.851	-0.037	289.851	-0.16		289.851	14.508	289.851	10.466	289.851	6.784	289.851	5.63	289.851	4.649	289.851	4.314	289.851	2.675		-0.47511	0.0016	0.07303	-0.37138	-0.01955	0.04084	-0.58899	0.00918	0.01403
290.854	-3.586	290.854	1.286	290.854	0.077	290.854	-0.021	290.854	-0.15		290.854	14.519	290.854	10.514	290.854	6.783	290.854	5.61	290.854	4.609	290.854	4.303	290.854	2.678		-0.37112	0.00167	0.07303	-0.26739	-0.01899	0.04084	-0.485	0.0086	0.01403
291.856	-3.47	291.856	1.236	291.856	0.046	291.856	-0.043	291.856	-0.165		291.856	14.493	291.856	10.476	291.856	6.756	291.856	5.591	291.856	4.585	291.856	4.306	291.856	2.679		-0.26299	-0.00373	0.07303	-0.15926	-0.00829	0.04084	-0.37687	0.0094	0.01403
292.859	-3.566	292.859	1.267	292.859	0.045	292.859	-0.076	292.859	-0.163		292.859	14.577	292.859	10.486	292.859	6.758	292.859	5.591	292.859	4.588	292.859	4.314	292.859	2.711		-0.15054	-0.00661	0.07303	-0.04681	-0.01755	0.04033	-0.26442	0.01359	0.01403
293.862	-3.555	293.862	1.255	293.862	0.04	293.862	-0.094	293.862	-0.182		293.862	14.571	293.862	10.482	293.862	6.761	293.862	5.564	293.862	4.584	293.862	4.333	293.862	2.705		-0.03361	0.00601	0.07249	0.07012	-0.10394	-0.00875	-0.14749	0.02123	0.01403
294.864	-3.623	294.864	1.225	294.864	0.022	294.864	-0.101	294.864	-0.181		294.864	14.505	294.864	10.439	294.864	6.715	294.864	5.541	294.864	4.566	294.864	4.32	294.864	2.693		0.08798	0.00235	0.04072	0.19171	0.68199	0.51725	-0.0259	-0.1615	0.02528
295.867	-3.806	295.867	1.162	295.867	0.004	295.867	-0.147	295.867	-0.24		295.867	14.474	295.867	10.417	295.867	6.691	295.867	5.53	295.867	4.533	295.867	4.314	295.867	2.693		0.21442	0.84439	0.69829	0.31815	0.99995	0.81146	0.10054	0.7903	0.78964
296.869	-3.795	296.869	1.226	296.869	0.024	296.869	-0.124	296.869	-0.238		296.869	14.482	296.869	10.451	296.869	6.687	296.869	5.535	296.869	4.504	296.869	4.335	296.869	2.696		0.3459	0.85014	0.8576	0.44962	0.7044	0.7672	0.23202	0.99971	0.98817
297.872	-3.677	297.872	1.251	297.872	0.012	297.872	-0.123	297.872	-0.256		297.872	14.477	297.872	10.499	297.872	6.686	297.872	5.519	297.872	4.473	297.872	4.319	297.872	2.706		0.48262	0.85583	0.8338	0.58634	0.69253	0.72436	0.36873	0.49625	0.54284
298.875	-3.73	298.875	1.281	298.875	0.022	298.875	-0.136	298.875	-0.267		298.875	14.55	298.875	10.562	298.875	6.663	298.875	5.524	298.875	4.499	298.875	4.296	298.875	2.719		0.62479	0.99993	0.80999	0.72852	0.65445	0.68352	0.51091	0.42417	0.36143
299.877	-3.631	299.877	1.324	299.877	0.034	299.877	-0.122	299.877	-0.269		299.877	14.592	299.877	10.591	299.877	6.628	299.877	5.506	299.877	4.504	299.877	4.304	299.877	2.7		0.77263	0.84648	0.78625	0.87636	0.47165	0.64478	0.65875	0.35158	0.31308
300.88	-3.731	300.88	1.397	300.88	0.052	300.88	-0.084	300.88	-0.258		300.88	14.642	300.88	10.592	300.88	6.616	300.88	5.536	300.88	4.504	300.88	4.287	300.88	2.703		0.92636	0.7549	0.76269	1.03009	0.46279	0.60809	0.81248	0.32344	0.29464
301.882	-3.759	301.882	1.384	301.882	0.021	301.882	-0.106	301.882	-0.285		301.882	14.614	301.882	10.587	301.882	6.576	301.882	5.51	301.882	4.49	301.882	4.257	301.882	2.716		1.08624	0.72342	0.73934	1.18996	0.56341	0.57349	0.97235	0.33696	0.28244
302.885	-3.766	302.885	1.363	302.885	0.008	302.885	-0.112	302.885	-0.284		302.885	14.514	302.885	10.526	302.885	6.561	302.885	5.496	302.885	4.494	302.885	4.241	302.885	2.69		1.25248	0.68355	0.7162	1.3562	0.52385	0.54099	1.13859	0.30088	0.27149
303.888	-3.813	303.888	1.359	303.888	-0.029	303.888	-0.133	303.888	-0.344		303.888	14.534	303.888	10.522	303.888	6.565	303.888	5.53	303.888	4.44	303.888	4.264	303.888	2.697		1.42535	0.53006	0.69335	1.52907	0.47958	0.51059	1.31146	0.24614	0.26084
304.89	-3.794	304.89	1.35	304.89	-0.036	304.89	-0.145	304.89	-0.356		304.89	14.591	304.89	10.54	304.89	6.575	304.89	5.541	304.89	4.423	304.89	4.231	304.89	2.723		1.60511	0.51766	0.67082	1.70883	0.48168	0.48224	1.49122	0.22322	0.25026
305.893	-3.643	305.893	1.373	305.893	-0.089	305.893	-0.189	305.893	-0.37		305.893	14.64	305.893	10.629	305.893	6.558	305.893	5.485	305.893	4.401	305.893	4.242	305.893	2.737		1.79204	0.59741	0.64865	1.89576	0.44826	0.45594	1.67815	0.21396	0.23968
306.895	-3.638	306.895	1.406	306.895	-0.077	306.895	-0.174	306.895	-0.367		306.895	14.673	306.895	10.7	306.895	6.564	306.895	5.48	306.895	4.404	306.895	4.229	306.895	2.745		1.98642	0.64328	0.62687	2.09014	0.41315	0.43163	1.87253	0.22719	0.22924
307.898	-3.574	307.898	1.415	307.898	-0.085	307.898	-0.198	307.898	-0.382		307.898	14.769	307.898	10.741	307.898	6.53	307.898	5.492	307.898	4.423	307.898	4.273	307.898	2.782		2.18855	0.54247	0.60554	2.29227	0.39616	0.40926	2.07466	0.16907	0.21888
308.901	-3.452	308.901	1.442	308.901	-0.077	308.901	-0.208	308.901	-0.355		308.901	14.778	308.901	10.758	308.901	6.498	308.901	5.457	308.901	4.422	308.901	4.274	308.901	2.796		2.39873	0.48006	0.58472	2.50246	0.3893	0.38874	2.28485	0.16664	0.20867
309.903	-3.398	309.903	1.451	309.903	-0.1	309.903	-0.244	309.903	-0.386		309.903	14.711	309.903	10.714	309.903	6.425	309.903	5.427	309.903	4.359	309.903	4.253	309.903	2.82		2.61731	0.46578	0.56443	2.72103	0.38567	0.37006	2.50342	0.18516	0.19853
310.906	-3.334	310.906	1.454	310.906	-0.067	310.906	-0.243	310.906	-0.42		310.906	14.591	310.906	10.596	310.906	6.322	310.906	5.409	310.906	4.322	310.906	4.201	310.906	2.833		2.8446	0.46443	0.54467	2.94832	0.39232	0.35307	2.73071	0.16267	0.18861
311.908	-3.277	311.908	1.417	311.908	-0.067	311.908	-0.28	311.908	-0.424		311.908	14.537	311.908	10.501	311.908	6.21	311.908	5.366	311.908	4.263	311.908	4.183	311.908	2.841		3.08094	0.47445	0.52552	3.18467	0.40983	0.33767	2.96706	0.1216	0.17884
312.911	-3.186	312.911	1.515	312.911	-0.029	312.911	-0.28	312.911	-0.402		312.911	14.442	312.911	10.455	312.911	6.12	312.911	5.305	312.911	4.163	312.911	4.096	312.911	2.848		3.32672	0.49478	0.50697	3.43044	0.39376	0.32385	3.21283	0.14798	0.16921
313.914	-3.04	313.914	1.541	313.914	-0.006	313.914	-0.286	313.914	-0.405		313.914	14.206	313.914	10.319	313.914	5.975	313.914	5.201	313.914	4.089	313.914	3.97	313.914	2.856		3.58229	0.52353	0.48913	3.68601	0.38577	0.31146	3.4684	0.15768	0.15981
314.916	-2.933	314.916	1.583	314.916	0.01	314.916	-0.256	314.916	-0.423		314.916	14.019	314.916	10.243	314.916	5.873	314.916	5.132	314.916	4.048	314.916	3.915	314.916	2.85		3.84804	0.50178	0.47193	3.95177	0.36699	0.30041	3.73416	0.13622	0.1507
315.919	-2.854	315.919	1.578	315.919	0	315.919	-0.28	315.919	-0.412		315.919	13.817	315.919	10.115	315.919	5.763	315.919	5.024	315.919	3.976	315.919	3.845	315.919	2.887		4.12441	0.4935	0.45544	4.22813	0.35133	0.29053	4.01052	0.13578	0.14181
316.921	-2.643	316.921	1.654	316.921	0	316.921	-0.284	316.921	-0.416		316.921	13.503	316.921	9.952	316.921	5.587	316.921	4.92	316.921	3.911	316.921	3.708	316.921	2.878		4.41179	0.479	0.43969	4.51551	0.33628	0.28183	4.2979	0.15709	0.13314
317.924	-2.495	317.924	1.607	317.924	-0.004	317.924	-0.297	317.924	-0.413		317.924	13.126	317.924	9.696	317.924	5.387	317.924	4.795	317.924	3.824	317.924	3.552	317.924	2.89		4.71061	0.44321	0.4247	4.81434	0.35041	0.27416	4.59673	0.11932	0.12476
318.927	-2.388	318.927	1.623	318.927	-0.025	318.927	-0.291	318.927	-0.407		318.927	12.812	318.927	9.508	318.927	5.2	318.927	4.68	318.927	3.759	318.927	3.45	318.927	2.903		5.02137	0.45416	0.41045	5.12509	0.311	0.26735	4.90748	0.08883	0.11668
319.929	-2.245	319.929	1.598	319.929	-0.038	319.929	-0.31	319.929	-0.405		319.929	12.4	319.929	9.207	319.929	4.954	319.929	4.518	319.929	3.623	319.929	3.245	319.929	2.885		5.3445	0.44407	0.39698	5.44823	0.26873	0.26141	5.23062	0.10529	0.10889
320.932	-2.052	320.932	1.614	320.932	-0.03	320.932	-0.273	320.932	-0.387		320.932	11.969	320.932	8.93	320.932	4.709	320.932	4.377	320.932	3.496	320.932	3.051	320.932	2.841		5.68053	0.43017	0.38426	5.78426	0.29739	0.25614	5.56665	0.08802	0.1014
321.934	-1.978	321.934	1.574	321.934	-0.03	321.934	-0.257	321.934	-0.401		321.934	11.518	321.934	8.607	321.934	4.478	321.934	4.183	321.934	3.33	321.934	2.892	321.934	2.815		6.02996	0.43024	0.37232	6.13368	0.25573	0.25154	5.91607	0.10176	0.09427
322.937	-1.875	322.937	1.596	322.937	-0.054	322.937	-0.239	322.937	-0.424		322.937	11.038	322.937	8.287	322.937	4.22	322.937	4.002	322.937	3.204	322.937	2.768	322.937	2.756		6.3933	0.40352	0.36116	6.49703	0.25624	0.24749	6.27942	0.09897	0.08751
323.94	-1.78	323.94	1.565	323.94	-0.031	323.94	-0.236	323.94	-0.405		323.94	10.48	323.94	7.889	323.94	3.945	323.94	3.811	323.94	3.03	323.94	2.584	323.94	2.697		6.77114	0.44144	0.35075	6.87487	0.24713	0.24391	6.65726	0.10081	0.08104
324.942	-1.659	324.942	1.553	324.942	-0.024	324.942	-0.201	324.942	-0.391		324.942	9.91	324.942	7.473	324.942	3.653	324.942	3.597	324.942	2.87	324.942	2.462	324.942	2.641		7.16406	0.35967	0.34104	7.26778	0.24606	0.24069	7.05017	0.10088	0.07487
325.945	-1.629	325.945	1.533	325.945	-0.025	325.945	-0.193	325.945	-0.394		325.945	9.306	325.945	7.052	325.945	3.381	325.945	3.376	325.945	2.719	325.945	2.294	325.945	2.578		7.57263	0.40515	0.33213	7.67635	0.21832	0.23782	7.45874	0.07362	0.06914
326.947	-1.542	326.947	1.475	326.947	-0.025	326.947	-0.179	326.947	-0.384		326.947	8.722	326.947	6.619	326.947	3.096	326.947	3.173	326.947	2.538	326.947	2.088	326.947	2.485		7.99749	0.3591	0.32388	8.10121	0.23147	0.23521	7.8836	0.07252	0.0637
327.95	-1.471	327.95	1.378	327.95	0.005	327.95	-0.145	327.95	-0.353		327.95	8.141	327.95	6.192	327.95	2.838	327.95	2.961	327.95	2.329	327.95	1.911	327.95	2.369		8.43929	0.31763	0.31631	8.54302	0.27277	0.2328	8.32541	0.06679	0.05863
328.953	-1.45	328.953	1.3	328.953	-0.004	328.953	-0.114	328.953	-0.363		328.953	7.537	328.953	5.761	328.953	2.59	328.953	2.733	328.953	2.132	328.953	1.757	328.953	2.254		8.89871	0.36475	0.30942	9.00244	0.25164	0.23055	8.78483	0.05356	0.05393
329.955	-1.477	329.955	1.211	329.955	-0.01	329.955	-0.093	329.955	-0.307		329.955	7.017	329.955	5.411	329.955	2.398	329.955	2.528	329.955	1.967	329.955	1.577	329.955	2.119		9.37645	0.30903	0.30313	9.48017	0.21853	0.22845	9.26256	0.04453	0.04952
330.958	-1.473	330.958	1.108	330.958	0.02	330.958	-0.057	330.958	-0.262		330.958	6.523	330.958	5.043	330.958	2.19	330.958	2.327	330.958	1.784	330.958	1.455	330.958	1.975		9.8732	0.28369	0.29741	9.97692	0.2196	0.22646	9.75931	0.06326	0.04548
331.96	-1.543	331.96	1.01	331.96	0.032	331.96	-0.04	331.96	-0.215		331.96	6.017	331.96	4.684	331.96	2.02	331.96	2.142	331.96	1.615	331.96	1.354	331.96	1.862		10.3898	0.31407	0.29229	10.4935	0.23014	0.22451	10.2759	0.04592	0.04173
332.963	-1.631	332.963	0.914	332.963	0.014	332.963	-0.016	332.963	-0.213		332.963	5.572	332.963	4.364	332.963	1.859	332.963	1.966	332.963	1.438	332.963	1.209	332.963	1.749		10.927	0.31254	0.28767	11.0307	0.22354	0.22257	10.8131	0.07788	0.03835
333.966	-1.687	333.966	0.801	333.966	0.02	333.966	0.029	333.966	-0.183		333.966	5.225	333.966	4.054	333.966	1.713	333.966	1.793	333.966	1.255	333.966	1.099	333.966	1.588		11.4856	0.32509	0.28351	11.5893	0.2109	0.22068	11.3717	0.07494	0.03527
334.968	-1.743	334.968	0.696	334.968	0.051	334.968	0.063	334.968	-0.15		334.968	4.878	334.968	3.777	334.968	1.579	334.968	1.654	334.968	1.064	334.968	1.01	334.968	1.449		12.0665	0.32249	0.27982	12.1702	0.18695	0.21878	11.9526	0.07575	0.03248
335.971	-1.818	335.971	0.537	335.971	0.043	335.971	0.06	335.971	-0.106		335.971	4.597	335.971	3.56	335.971	1.476	335.971	1.538	335.971	0.867	335.971	0.928	335.971	1.285		12.6705	0.32626	0.27651	12.7742	0.1783	0.21689	12.5566	0.05944	0.0299
336.973	-1.913	336.973	0.402	336.973	0.038	336.973	0.075	336.973	-0.068		336.973	4.375	336.973	3.376	336.973	1.427	336.973	1.407	336.973	0.707	336.973	0.878	336.973	1.103		13.2987	0.28795	0.27356	13.4024	0.18199	0.21494	13.1848	0.0554	0.0277
337.976	-2.04	337.976	0.231	337.976	0.032	337.976	0.076	337.976	-0.009		337.976	4.187	337.976	3.21	337.976	1.388	337.976	1.329	337.976	0.524	337.976	0.834	337.976	0.946		13.9518	0.24869	0.27097	14.0555	0.18311	0.213	13.8379	0.03894	0.02564
338.979	-2.212	338.979	0.068	338.979	0.028	338.979	0.084	338.979	0.065		338.979	4.003	338.979	3.084	338.979	1.377	338.979	1.271	338.979	0.357	338.979	0.791	338.979	0.795		14.631	0.25004	0.26862	14.7347	0.19483	0.21095	14.5171	0.054	0.02388
339.981	-2.346	339.981	-0.147	339.981	-0.013	339.981	0.093	339.981	0.103		339.981	3.869	339.981	2.986	339.981	1.367	339.981	1.192	339.981	0.194	339.981	0.772	339.981	0.645		15.3373	0.26372	0.26656	15.441	0.20655	0.2089	15.2234	0.04732	0.02234
340.984	-2.442	340.984	-0.302	340.984	-0.013	340.984	0.127	340.984	0.146		340.984	3.733	340.984	2.868	340.984	1.372	340.984	1.143	340.984	0.028	340.984	0.751	340.984	0.503		16.0718	0.28859	0.26471	16.1755	0.18465	0.20681	15.9579	0.03578	0.02094
341.986	-2.575	341.986	-0.517	341.986	-0.08	341.986	0.097	341.986	0.129		341.986	3.63	341.986	2.774	341.986	1.349	341.986	1.109	341.986	-0.203	341.986	0.707	341.986	0.38		16.8355	0.28348	0.26304	16.9392	0.18557	0.20466	16.7216	0.00955	0.01976
342.989	-2.717	342.989	-0.69	342.989	-0.166	342.989	0.08	342.989	0.134		342.989	3.552	342.989	2.667	342.989	1.353	342.989	1.072	342.989	-0.428	342.989	0.682	342.989	0.229		17.6297	0.26784	0.26151	17.7334	0.17395	0.20246	17.5158	0.02998	0.01881
343.992	-2.805	343.992	-0.86	343.992	-0.293	343.992	0.018	343.992	0.037		343.992	3.555	343.992	2.64	343.992	1.399	343.992	1.072	343.992	-0.665	343.992	0.649	343.992	0.153		18.4556	0.26816	0.26016	18.5593	0.17718	0.2002	18.3417	0.03571	0.01793
344.994	-2.891	344.994	-0.917	344.994	-0.393	344.994	-0.051	344.994	-0.044		344.994	3.642	344.994	2.649	344.994	1.451	344.994	1.11	344.994	-0.888	344.994	0.659	344.994	0.103		19.3144	0.30615	0.25888	19.4181	0.18449	0.1979	19.2005	0.04989	0.01719
345.997	-2.926	345.997	-0.941	345.997	-0.582	345.997	-0.173	345.997	-0.175		345.997	3.812	345.997	2.683	345.997	1.478	345.997	1.149	345.997	-1.187	345.997	0.668	345.997	0.079		20.2074	0.29435	0.25771	20.3111	0.16489	0.19555	20.0935	0.05386	0.01653
346.999	-2.867	346.999	-0.854	346.999	-0.728	346.999	-0.281	346.999	-0.266		346.999	4.073	346.999	2.809	346.999	1.518	346.999	1.229	346.999	-1.416	346.999	0.7	346.999	0.09		21.136	0.28085	0.25657	21.2397	0.16479	0.19309	21.0221	0.0468	0.01602
348.002	-2.801	348.002	-0.719	348.002	-0.892	348.002	-0.45	348.002	-0.407		348.002	4.474	348.002	3.047	348.002	1.557	348.002	1.343	348.002	-1.651	348.002	0.704	348.002	0.26		22.1017	0.2565	0.25551	22.2054	0.18014	0.19063	21.9878	0.06076	0.01565
349.005	-2.667	349.005	-0.404	349.005	-0.976	349.005	-0.637	349.005	-0.451		349.005	5.035	349.005	3.462	349.005	1.601	349.005	1.542	349.005	-1.781	349.005	0.792	349.005	0.565		23.1058	0.22676	0.25448	23.2095	0.1718	0.18808	22.9919	0.06032	0.01528
350.007	-2.333	350.007	-0.008	350.007	-1.047	350.007	-0.858	350.007	-0.477		350.007	5.686	350.007	3.96	350.007	1.608	350.007	1.777	350.007	-1.903	350.007	0.84	350.007	1.021		24.15	0.24115	0.25348	24.2537	0.18117	0.18552	24.0361	0.04034	0.01499
351.01	-1.936	351.01	0.563	351.01	-0.957	351.01	-1.007	351.01	-0.386		351.01	6.511	351.01	4.645	351.01	1.607	351.01	2.059	351.01	-1.858	351.01	0.915	351.01	1.666		25.2358	0.25242	0.25249	25.3395	0.16817	0.18286	25.1219	0.0205	0.01477
352.012	-1.569	352.012	1.138	352.012	-0.815	352.012	-1.139	352.012	-0.284		352.012	7.334	352.012	5.374	352.012	1.574	352.012	2.378	352.012	-1.802	352.012	1.018	352.012	2.451		26.365	0.25938	0.25146	26.4687	0.15225	0.18014	26.2511	0.02939	0.01462
353.015	-1.194	353.015	1.76	353.015	-0.509	353.015	-1.151	353.015	-0.022		353.015	8.089	353.015	6.167	353.015	1.451	353.015	2.579	353.015	-1.706	353.015	1.076	353.015	3.288		27.5391	0.28458	0.25046	27.6428	0.16428	0.17738	27.4252	0.02689	0.01447
354.018	-0.91	354.018	2.286	354.018	-0.187	354.018	-1.134	354.018	0.176		354.018	8.665	354.018	6.815	354.018	1.236	354.018	2.696	354.018	-1.629	354.018	1.025	354.018	4.124		28.7601	0.26087	0.24943	28.8638	0.16586	0.17462	28.6462	0.023	0.01433
355.02	-0.74	355.02	2.727	355.02	0.196	355.02	-0.955	355.02	0.317		355.02	9.013	355.02	7.353	355.02	0.922	355.02	2.671	355.02	-1.629	355.02	0.941	355.02	4.917		30.0297	0.22715	0.24837	30.1334	0.14289	0.17175	29.9158	0.04247	0.01425
356.023	-0.688	356.023	2.965	356.023	0.499	356.023	-0.782	356.023	0.387		356.023	9.121	356.023	7.741	356.023	0.583	356.023	2.542	356.023	-1.736	356.023	0.742	356.023	5.665		31.35	0.22864	0.2473	31.4537	0.14181	0.16883	31.2361	0.0277	0.01418
357.025	-0.784	357.025	3.101	357.025	0.788	357.025	-0.48	357.025	0.477		357.025	9.057	357.025	8.041	357.025	0.192	357.025	2.282	357.025	-1.987	357.025	0.446	357.025	6.331		32.7229	0.21461	0.2462	32.8266	0.16208	0.16586	32.609	0.01389	0.01418
358.028	-1.053	358.028	3.046	358.028	0.981	358.028	-0.225	358.028	0.382		358.028	8.779	358.028	8.16	358.028	-0.151	358.028	1.973	358.028	-2.34	358.028	0.126	358.028	6.827		34.1505	0.23724	0.2451	34.2542	0.13731	0.1629	34.0366	0.02366	0.01411
359.031	-1.49	359.031	2.879	359.031	1.066	359.031	0.074	359.031	0.203		359.031	8.41	359.031	8.269	359.031	-0.511	359.031	1.619	359.031	-2.883	359.031	-0.181	359.031	7.162		35.6351	0.21073	0.24392	35.7388	0.14463	0.15983	35.5212	0.03659	0.01411
360.033	-2.064	360.033	2.551	360.033	1.093	360.033	0.429	360.033	0.03		360.033	7.969	360.033	8.303	360.033	-0.818	360.033	1.315	360.033	-3.549	360.033	-0.571	360.033	7.218		37.1788	0.20131	0.24271	37.2825	0.12712	0.15676	37.0649	0.03659	0.01411
361.036	-2.761	361.036	2.209	361.036	1.055	361.036	0.811	361.036	-0.259		361.036	7.514	361.036	8.254	361.036	-1.16	361.036	0.895	361.036	-4.4	361.036	-0.911	361.036	7.057		38.7841	0.21326	0.24147	38.8878	0.11909	0.15363	38.6702	0.02998	0.01403
362.038	-3.54	362.038	1.785	362.038	0.957	362.038	1.143	362.038	-0.718		362.038	7.15	362.038	8.244	362.038	-1.455	362.038	0.562	362.038	-5.331	362.038	-1.286	362.038	6.766		40.4534	0.24982	0.24019	40.5571	0.14171	0.15051	40.3395	0.02675	0.01403
363.041	-4.228	363.041	1.335	363.041	0.773	363.041	1.574	363.041	-1.217		363.041	6.969	363.041	8.324	363.041	-1.862	363.041	0.285	363.041	-6.44	363.041	-1.747	363.041	6.321		42.1893	0.24726	0.23888	42.293	0.12789	0.14729	42.0754	0.02116	0.01403
364.044	-4.796	364.044	0.861	364.044	0.557	364.044	1.995	364.044	-1.752		364.044	6.912	364.044	8.449	364.044	-2.26	364.044	0.091	364.044	-7.689	364.044	-2.25	364.044	5.811		43.9944	0.22473	0.23753	44.0981	0.13209	0.14406	43.8805	0.00632	0.01403
365.046	-5.327	365.046	0.44	365.046	0.248	365.046	2.383	365.046	-2.563		365.046	7.098	365.046	8.786	365.046	-2.713	365.046	-0.04	365.046	-9.03	365.046	-2.769	365.046	5.363		45.8714	0.21031	0.23614	45.9751	0.12252	0.14084	45.7575	0.02006	0.01403
366.049	-5.739	366.049	0.025	366.049	-0.131	366.049	2.619	366.049	-3.425		366.049	7.457	366.049	9.341	366.049	-3.218	366.049	-0.01	366.049	-10.582	366.049	-3.313	366.049	4.9		47.8233	0.23671	0.23472	47.927	0.14483	0.13756	47.7094	0.00588	0.01403
367.051	-5.865	367.051	-0.121	367.051	-0.448	367.051	2.769	367.051	-4.573		367.051	8.014	367.051	10.109	367.051	-3.816	367.051	0.022	367.051	-12.336	367.051	-3.886	367.051	4.443		49.8531	0.2371	0.23323	49.9568	0.12226	0.13429	49.7392	0.00654	0.01403
368.054	-5.625	368.054	-0.095	368.054	-0.802	368.054	2.761	368.054	-5.676		368.054	8.823	368.054	11.188	368.054	-4.418	368.054	0.247	368.054	-14.233	368.054	-4.364	368.054	4.153		51.9637	0.1989	0.2317	52.0674	0.12114	0.13101	51.8498	0.02667	0.01403
369.057	-4.9	369.057	0.221	369.057	-1.229	369.057	2.617	369.057	-6.511		369.057	9.914	369.057	12.643	369.057	-5.195	369.057	0.537	369.057	-16.421	369.057	-4.956	369.057	4.242		54.1585	0.2124	0.23014	54.2622	0.12605	0.12769	54.0446	0.02594	0.01403
370.059	-3.505	370.059	0.936	370.059	-1.282	370.059	2.394	370.059	-6.907		370.059	11.091	370.059	14.291	370.059	-6.136	370.059	0.928	370.059	-18.831	370.059	-5.548	370.059	4.672		56.4408	0.2193	0.2285	56.5445	0.12861	0.12441	56.3269	0.02028	0.01403
371.062	-1.8	371.062	2.241	371.062	-0.958	371.062	2.207	371.062	-6.687		371.062	12.489	371.062	16.266	371.062	-7.192	371.062	1.349	371.062	-21.404	371.062	-6.294	371.062	5.58		58.8141	0.20572	0.22683	58.9178	0.12247	0.12108	58.7002	0.00676	0.01403
372.064	0.479	372.064	3.973	372.064	-0.15	372.064	2.066	372.064	-5.61		372.064	13.942	372.064	18.43	372.064	-8.317	372.064	1.713	372.064	-24.062	372.064	-7.007	372.064	7.172		61.2821	0.20896	0.22512	61.3858	0.11233	0.11781	61.1682	0.02065	0.01403
373.067	3.082	373.067	6.161	373.067	1.176	373.067	2.325	373.067	-3.811		373.067	15.305	373.067	20.606	373.067	-9.596	373.067	1.919	373.067	-26.894	373.067	-7.732	373.067	9.468		63.8484	0.20092	0.22335	63.9521	0.08628	0.11453	63.7345	0.00963	0.01403
374.07	6.062	374.07	8.746	374.07	2.861	374.07	2.476	374.07	-1.857		374.07	16.529	374.07	22.936	374.07	-11.088	374.07	1.982	374.07	-29.942	374.07	-8.601	374.07	12.472		66.5171	0.17818	0.22154	66.6208	0.10983	0.11126	66.4032	0.02528	0.01403
375.072	8.879	375.072	11.41	375.072	4.768	375.072	3.113	375.072	0.755		375.072	17.722	375.072	25.494	375.072	-12.772	375.072	1.844	375.072	-33.205	375.072	-9.626	375.072	16.345		69.2921	0.19407	0.21969	69.3958	0.11095	0.10803	69.1782	0.02667	0.01403
376.075	11.592	376.075	13.979	376.075	6.84	376.075	4.141	376.075	3.401		376.075	18.523	376.075	27.823	376.075	-14.594	376.075	1.444	376.075	-36.526	376.075	-10.622	376.075	20.956		72.1778	0.20075	0.21777	72.2815	0.09713	0.10481	72.0639	0.0227	0.01403
377.077	14.09	377.077	16.334	377.077	9.235	377.077	5.876	377.077	6.787		377.077	19.11	377.077	30.217	377.077	-16.855	377.077	0.714	377.077	-40.291	377.077	-11.934	377.077	26.26		75.1786	0.19826	0.21581	75.2823	0.09028	0.10164	75.0647	0.02719	0.01403
378.08	16.742	378.08	18.687	378.08	11.735	378.08	7.435	378.08	9.982		378.08	19.422	378.08	32.713	378.08	-19.962	378.08	-0.461	378.08	-44.947	378.08	-14.194	378.08	32.287		78.299	0.20082	0.21382	78.4027	0.09289	0.09846	78.1851	0.03373	0.01403
379.083	19.728	379.083	21.189	379.083	14.91	379.083	10.062	379.083	13.686		379.083	19.513	379.083	35.377	379.083	-24.677	379.083	-2.227	379.083	-51.089	379.083	-17.778	379.083	39.536		81.5439	0.18298	0.21176	81.6476	0.0913	0.09539	81.43	0.02322	0.01403
380.085	24.556	380.085	24.686	380.085	18.893	380.085	14.077	380.085	17.583		380.085	19.556	380.085	38.581	380.085	-33.213	380.085	-5.089	380.085	-60.671	380.085	-24.68	380.085	49.692		84.9181	0.16894	0.20963	85.0218	0.11842	0.09237	84.8042	0.00118	0.01403
381.088	33.026	381.088	30.673	381.088	25.48	381.088	20.845	381.088	23.118		381.088	19.905	381.088	43.643	381.088	-50.318	381.088	-10.165	381.088	-78.561	381.088	-38.454	381.088	66.576		88.4268	0.14776	0.20746	88.5305	0.10839	0.08936	88.3129	-0.00132	0.01403
382.09	47.862	382.09	40.577	382.09	35.61	382.09	31.851	382.09	31.623		382.09	20.631	382.09	51.973	382.09	-81.372	382.09	-19.183	382.09	-111.52	382.09	-63.914	382.09	96.243		92.0755	0.18778	0.20526	92.1792	0.11341	0.08644	91.9616	0.0036	0.01403
383.093	72.289	383.093	56.779	383.093	53.371	383.093	51.314	383.093	45.592		383.093	23.582	383.093	69.141	383.093	-134.424	383.093	-34.806	383.093	-169.956	383.093	-107.077	383.093	148.232		95.8696	0.17747	0.20302	95.9733	0.0979	0.08362	95.7557	0.01043	0.01403
384.096	107.648	384.096	80.219	384.096	83.232	384.096	84.817	384.096	73.173		384.096	30.761	384.096	101.294	384.096	-213.291	384.096	-57.116	384.096	-268.124	384.096	-173.44	384.096	231.437		99.8149	0.18426	0.20071	99.9186	0.09125	0.08086	99.701	-0.000808229	0.01403
385.098	143.73	385.098	104.18	385.098	127.199	385.098	138.745	385.098	130.452		385.098	43.523	385.098	154.068	385.098	-326.281	385.098	-88.551	385.098	-419.508	385.098	-267.658	385.098	351.892		103.918	0.16336	0.19837	104.022	0.09693	0.07815	103.804	0.01815	0.01403
386.101	152.587	386.101	108.261	386.101	184.622	386.101	226.463	386.101	236.371		386.101	64.202	386.101	231.661	386.101	-458.997	386.101	-126.417	386.101	-615.203	386.101	-378.882	386.101	504.774		108.184	0.16947	0.19595	108.288	0.12098	0.07554	108.07	-0.01087	0.01403
387.103	139.444	387.103	98.025	387.103	249.494	387.103	339.134	387.103	375.218		387.103	96.642	387.103	339.516	387.103	-606.708	387.103	-166.811	387.103	-853.27	387.103	-501.347	387.103	680.847		112.62	0.17875	0.1935	112.724	0.09719	0.07303	112.506	-0.01095	0.01403
388.106	112.547	388.106	79.425	388.106	308.536	388.106	447.113	388.106	513.559		388.106	129.83	388.106	460.82	388.106	-741.879	388.106	-207.212	388.106	-1079.75	388.106	-615.579	388.106	850.571		117.234	0.17846	0.19101	117.338	0.1129	0.07057	117.12	0.03101	0.01403
389.109	73.581	389.109	54.225	389.109	353.452	389.109	546.985	389.109	637.791		389.109	155.626	389.109	573.787	389.109	-841.358	389.109	-263.045	389.109	-1229.25	389.109	-711.421	389.109	967.708		122.031	0.17548	0.18845	122.135	0.08434	0.06827	121.917	-0.00228	0.01403
390.111	30.269	390.111	22.402	390.111	390.216	390.111	630.44	390.111	730.773		390.111	167.103	390.111	653.364	390.111	-861.746	390.111	-312.187	390.111	-1241.06	390.111	-749.704	390.111	998.299		127.019	0.17868	0.18586	127.123	0.08485	0.06602	126.905	-0.00125	0.01403
391.114	8.164	391.114	9.483	391.114	401.69	391.114	678.763	391.114	777.451		391.114	159.066	391.114	681.308	391.114	-803.723	391.114	-344.178	391.114	-1141.99	391.114	-734.459	391.114	947.617		132.207	0.15398	0.18323	132.311	0.09524	0.06392	132.093	0.04313	0.01403
392.116	6.008	392.116	7.554	392.116	405.721	392.116	690.451	392.116	787.107		392.116	134.637	392.116	648.565	392.116	-678.943	392.116	-355.638	392.116	-952.156	392.116	-671.767	392.116	800.348		137.601	0.16098	0.18056	137.705	0.08628	0.06192	137.487	0.00867	0.01403
393.119	5.097	393.119	6.726	393.119	408.754	393.119	697.93	393.119	788.011		393.119	107.009	393.119	572.074	393.119	-521.951	393.119	-344.402	393.119	-730.414	393.119	-582.584	393.119	602.673		143.21	0.15494	0.17786	143.314	0.07671	0.05998	143.096	0.03946	0.01403
394.122	6.297	394.122	8.471	394.122	411.613	394.122	701.875	394.122	794.576		394.122	80.907	394.122	483.687	394.122	-363.73	394.122	-305.418	394.122	-531.981	394.122	-476.987	394.122	400.226		149.043	0.15945	0.17512	149.147	0.09406	0.05819	148.929	-0.00338	0.01403
395.124	7.073	395.124	11.371	395.124	411.52	395.124	702.313	395.124	799.72		395.124	66.669	395.124	416.302	395.124	-260.873	395.124	-259.451	395.124	-417.512	395.124	-398.987	395.124	232.952		155.109	0.14151	0.17235	155.213	0.06602	0.0565	154.995	0.01631	0.01403
396.127	13.461	396.127	16.034	396.127	415.62	396.127	699.295	396.127	802.739		396.127	71.508	396.127	392.826	396.127	-196.891	396.127	-213.415	396.127	-357.581	396.127	-345.968	396.127	118.131		161.416	0.15856	0.16955	161.52	0.07733	0.05491	161.302	0.01198	0.01403
397.129	18.009	397.129	20.791	397.129	422.353	397.129	702.001	397.129	807.962		397.129	98.919	397.129	425.896	397.129	-183.921	397.129	-184.641	397.129	-344.51	397.129	-325.981	397.129	83.629		167.975	0.15121	0.16674	168.079	0.10798	0.05343	167.861	-0.0025	0.01403
398.132	25.864	398.132	27.342	398.132	423.321	398.132	698.304	398.132	813.821		398.132	144.271	398.132	514.983	398.132	-208.756	398.132	-182.996	398.132	-363.894	398.132	-324.334	398.132	124.406		174.795	0.15252	0.16386	174.899	0.0804	0.05205	174.681	0.01763	0.01403
399.135	34.083	399.135	33.963	399.135	426.334	399.135	687	399.135	803.34		399.135	214.156	399.135	658.515	399.135	-271.747	399.135	-194.058	399.135	-433.15	399.135	-331.114	399.135	245.312		181.888	0.17004	0.16098	181.992	0.09872	0.05077	181.774	0.00463	0.01403
400.137	42.097	400.137	39.486	400.137	428.426	400.137	679.852	400.137	794.476		400.137	305.449	400.137	827.428	400.137	-368.277	400.137	-204.002	400.137	-567.842	400.137	-335.301	400.137	411.603		189.263	0.15153	0.1581	189.367	0.09719	0.04959	189.149	0.04034	0.01403
401.14	52.717	401.14	47.654	401.14	432.305	401.14	674.823	401.14	796.66		401.14	408.158	401.14	997.044	401.14	-513.663	401.14	-207.788	401.14	-804.024	401.14	-334.218	401.14	603.978		196.932	0.17047	0.15519	197.036	0.08122	0.04857	196.818	0.0144	0.01403
402.142	60.18	402.142	53.016	402.142	427.932	402.142	659.41	402.142	787.151		402.142	491.393	402.142	1120.59	402.142	-631.24	402.142	-200.605	402.142	-1108.04	402.142	-314.968	402.142	785.395		204.907	0.15714	0.15227	205.011	0.05384	0.04759	204.793	0.01837	0.01403
403.145	65.001	403.145	57.749	403.145	428.372	403.145	650.313	403.145	778.686		403.145	540.117	403.145	1165.79	403.145	-706.209	403.145	-180.687	403.145	-1390.78	403.145	-285.525	403.145	907.029		213.2	0.14353	0.14932	213.304	0.07779	0.04667	213.086	0.01925	0.01403
404.148	65.22	404.148	63.761	404.148	423.625	404.148	632.976	404.148	763.255		404.148	526.104	404.148	1106.43	404.148	-722.304	404.148	-160.149	404.148	-1557.16	404.148	-254.325	404.148	928.893		221.823	0.13305	0.14641	221.927	0.07334	0.04591	221.709	0.00389	0.01403
405.15	77.439	405.15	80.716	405.15	403.525	405.15	575.732	405.15	695.182		405.15	465.585	405.15	965.678	405.15	-665.471	405.15	-135.268	405.15	-1570.7	405.15	-221.694	405.15	871.798		230.79	0.13308	0.14346	230.894	0.06095	0.04519	230.676	0.02035	0.01403
406.153	85.439	406.153	92.711	406.153	363.703	406.153	495.436	406.153	582.638		406.153	369.087	406.153	766.95	406.153	-555.119	406.153	-131.622	406.153	-1412.57	406.153	-192.372	406.153	738.23		240.115	0.13842	0.14055	240.219	0.09355	0.04458	240.001	0.00507	0.01403
407.155	86.486	407.155	96.044	407.155	310.803	407.155	401.083	407.155	459.971		407.155	264.607	407.155	556.224	407.155	-430.534	407.155	-124.846	407.155	-1116.33	407.155	-162.859	407.155	566.557		249.812	0.13895	0.13763	249.916	0.06924	0.04401	249.698	0.02329	0.01403
408.158	81.97	408.158	91.35	408.158	244.251	408.158	292.082	408.158	324.069		408.158	170.803	408.158	368.433	408.158	-314.294	408.158	-110.024	408.158	-789.078	408.158	-133.941	408.158	393.849		259.895	0.14289	0.13475	259.999	0.04836	0.0435	259.781	0.00279	0.01403
409.161	75.225	409.161	80.537	409.161	173.7	409.161	189.081	409.161	196.264		409.161	104.463	409.161	228.903	409.161	-215.817	409.161	-85.155	409.161	-519.969	409.161	-103.472	409.161	255.225		270.381	0.14783	0.13188	270.485	0.0718	0.04309	270.267	-0.00676	0.01403
410.163	54.266	410.163	57.314	410.163	113.35	410.163	117.633	410.163	116.86		410.163	59.794	410.163	134.393	410.163	-140.092	410.163	-60.919	410.163	-323.034	410.163	-72.341	410.163	155.881		281.284	0.14087	0.12903	281.388	0.05829	0.04268	281.17	0.03027	0.01403
411.166	31.614	411.166	33.396	411.166	68.256	411.166	70.238	411.166	68.265		411.166	34.231	411.166	77.791	411.166	-85.57	411.166	-38.09	411.166	-192.925	411.166	-46.114	411.166	92.501		292.622	0.13714	0.12623	292.726	0.0588	0.04237	292.508	0.02792	0.01403
412.168	16.613	412.168	17.941	412.168	39.744	412.168	40.448	412.168	39.343		412.168	19.946	412.168	45.439	412.168	-52.347	412.168	-23.054	412.168	-115.339	412.168	-28.4	412.168	54.692		304.412	0.14133	0.12345	304.516	0.05384	0.04212	304.298	-0.01888	0.01403
413.171	7.923	413.171	9.417	413.171	23.894	413.171	24.954	413.171	23.954		413.171	12.438	413.171	28.493	413.171	-32.791	413.171	-13.836	413.171	-72.514	413.171	-17.331	413.171	34.714		316.673	0.14485	0.12072	316.777	0.09145	0.04186	316.559	0.02322	0.01403
414.174	2.874	414.174	4.691	414.174	15.703	414.174	16.895	414.174	15.657		414.174	8.395	414.174	19.52	414.174	-21.327	414.174	-8.19	414.174	-48.781	414.174	-10.76	414.174	23.993		329.422	0.14126	0.11805	329.526	0.08096	0.04166	329.308	-0.01227	0.01403
415.176	0.24	415.176	2.204	415.176	11.096	415.176	12.243	415.176	11.226		415.176	5.809	415.176	13.953	415.176	-14.914	415.176	-5.125	415.176	-35.014	415.176	-7.161	415.176	17.301		342.679	0.13259	0.11542	342.783	0.06894	0.0415	342.565	0.0083	0.01403
416.179	-1.07	416.179	0.861	416.179	8.474	416.179	9.351	416.179	8.959		416.179	4.125	416.179	10.287	416.179	-10.893	416.179	-3.371	416.179	-26.244	416.179	-4.964	416.179	13.149		356.466	0.12683	0.11286	356.57	0.05686	0.04135	356.352	0.0219	0.01403
417.181	-2.032	417.181	-0.035	417.181	6.53	417.181	7.249	417.181	7.023		417.181	2.817	417.181	7.702	417.181	-8.354	417.181	-2.282	417.181	-20.365	417.181	-3.612	417.181	10.392		370.801	0.14435	0.11034	370.905	0.06581	0.04125	370.687	0.02895	0.01403
418.184	-2.655	418.184	-0.623	418.184	5.218	418.184	5.798	418.184	5.575		418.184	1.729	418.184	5.763	418.184	-6.927	418.184	-1.631	418.184	-16.452	418.184	-2.86	418.184	8.401		385.709	0.13952	0.10789	385.813	0.07011	0.0412	385.595	0.00154	0.01403
419.187	-3.13	419.187	-1.095	419.187	4.192	419.187	4.859	419.187	4.613		419.187	0.687	419.187	4.044	419.187	-5.854	419.187	-1.423	419.187	-13.619	419.187	-2.487	419.187	6.877		401.21	0.12715	0.10554	401.314	0.05926	0.0411	401.096	-0.01646	0.01403
420.189	-3.478	420.189	-1.437	420.189	3.419	420.189	4.095	420.189	3.939		420.189	-0.101	420.189	2.705	420.189	-5.083	420.189	-1.285	420.189	-11.577	420.189	-2.26	420.189	5.833		417.33	0.15508	0.10323	417.434	0.07006	0.04104	417.216	-0.03233	0.01403
421.192	-3.724	421.192	-1.607	421.192	2.905	421.192	3.525	421.192	3.433		421.192	-0.806	421.192	1.747	421.192	-4.503	421.192	-1.193	421.192	-9.957	421.192	-2.09	421.192	4.988		434.093	0.12768	0.10103	434.197	0.06499	0.04099	433.979	-0.0097	0.01403
422.194	-3.921	422.194	-1.852	422.194	2.451	422.194	3.102	422.194	2.857		422.194	-1.428	422.194	0.918	422.194	-4.043	422.194	-1.128	422.194	-8.787	422.194	-1.968	422.194	4.232		451.523	0.15004	0.0989	451.627	0.05317	0.04094	451.409	-0.03505	0.01403
423.197	-4.068	423.197	-2.001	423.197	2.127	423.197	2.766	423.197	2.547		423.197	-2.016	423.197	0.228	423.197	-3.6	423.197	-1.072	423.197	-7.727	423.197	-1.807	423.197	3.647		469.649	0.1166	0.09687	469.753	0.04811	0.04094	469.535	0.00691	0.01403
424.2	-4.17	424.2	-2.093	424.2	1.839	424.2	2.381	424.2	2.227		424.2	-2.487	424.2	-0.394	424.2	-3.268	424.2	-1.062	424.2	-6.878	424.2	-1.611	424.2	3.118		488.498	0.10693	0.09492	488.602	0.06791	0.04094	488.384	0.02072	0.01403
425.202	-4.236	425.202	-2.158	425.202	1.594	425.202	2.146	425.202	1.989		425.202	-2.983	425.202	-0.972	425.202	-3.058	425.202	-1.072	425.202	-6.199	425.202	-1.526	425.202	2.687		508.098	0.09399	0.09303	508.202	0.06648	0.04089	507.984	0.02322	0.01403
426.205	-4.3	426.205	-2.259	426.205	1.345	426.205	1.897	426.205	1.689		426.205	-3.383	426.205	-1.462	426.205	-2.88	426.205	-1.071	426.205	-5.672	426.205	-1.441	426.205	2.313		528.48	0.1032	0.09126	528.584	0.05947	0.04089	528.366	0.0011	0.01403
427.207	-4.287	427.207	-2.233	427.207	1.175	427.207	1.667	427.207	1.5		427.207	-3.778	427.207	-1.929	427.207	-2.739	427.207	-1.092	427.207	-5.13	427.207	-1.376	427.207	1.912		549.674	0.10505	0.08959	549.778	0.04754	0.04089	549.56	0.04555	0.01403
428.21	-4.273	428.21	-2.237	428.21	0.967	428.21	1.426	428.21	1.312		428.21	-4.08	428.21	-2.275	428.21	-2.606	428.21	-1.111	428.21	-4.69	428.21	-1.351	428.21	1.551		571.713	0.11926	0.08802	571.817	0.07211	0.04089	571.599	-0.00676	0.01403
429.213	-4.258	429.213	-2.248	429.213	0.796	429.213	1.238	429.213	1.164		429.213	-4.445	429.213	-2.561	429.213	-2.507	429.213	-1.068	429.213	-4.311	429.213	-1.298	429.213	1.289		594.631	0.11841	0.08653	594.735	0.04621	0.04089	594.517	-0.00705	0.01403
430.215	-4.256	430.215	-2.272	430.215	0.641	430.215	1.037	430.215	1.039		430.215	-4.749	430.215	-2.782	430.215	-2.34	430.215	-1.035	430.215	-3.915	430.215	-1.226	430.215	1.108		618.463	0.11699	0.08515	618.567	0.05051	0.04089	618.349	0.02888	0.01403
431.218	-4.203	431.218	-2.25	431.218	0.521	431.218	0.901	431.218	0.949		431.218	-5.045	431.218	-3.044	431.218	-2.222	431.218	-1.041	431.218	-3.618	431.218	-1.213	431.218	0.916		643.245	0.1381	0.08387	643.349	0.04749	0.04089	643.131	0.0086	0.01403
432.22	-4.163	432.22	-2.259	432.22	0.432	432.22	0.775	432.22	0.88		432.22	-5.207	432.22	-3.218	432.22	-2.116	432.22	-1.048	432.22	-3.358	432.22	-1.169	432.22	0.843		669.015	0.11162	0.08269	669.119	0.04519	0.04089	668.901	-0.00441	0.01403
433.223	-4.102	433.223	-2.223	433.223	0.371	433.223	0.689	433.223	0.828		433.223	-5.344	433.223	-3.378	433.223	-2.025	433.223	-1.035	433.223	-3.171	433.223	-1.155	433.223	0.744		695.812	0.09648	0.08156	695.916	0.04539	0.04089	695.698	-0.00794	0.01403
434.226	-4.061	434.226	-2.192	434.226	0.306	434.226	0.614	434.226	0.768		434.226	-5.442	434.226	-3.489	434.226	-1.913	434.226	-1	434.226	-2.929	434.226	-1.137	434.226	0.656		723.679	0.11859	0.08056	723.783	0.03618	0.04089	723.565	0.02248	0.01403
435.228	-3.992	435.228	-2.151	435.228	0.22	435.228	0.559	435.228	0.705		435.228	-5.562	435.228	-3.594	435.228	-1.838	435.228	-1.017	435.228	-2.751	435.228	-1.11	435.228	0.532		752.656	0.10448	0.07964	752.76	0.06684	0.04089	752.542	0.00816	0.01403
436.231	-3.935	436.231	-2.113	436.231	0.143	436.231	0.487	436.231	0.637		436.231	-5.642	436.231	-3.671	436.231	-1.77	436.231	-1.017	436.231	-2.555	436.231	-1.021	436.231	0.466		782.788	0.09677	0.07878	782.892	0.04974	0.04089	782.674	0.00213	0.01403
437.233	-3.889	437.233	-2.055	437.233	0.097	437.233	0.414	437.233	0.586		437.233	-5.792	437.233	-3.762	437.233	-1.696	437.233	-0.993	437.233	-2.412	437.233	-1.038	437.233	0.37		814.122	0.09449	0.07804	814.226	0.06592	0.04084	814.008	0.02704	0.01403
438.236	-3.828	438.236	-2.014	438.236	0.066	438.236	0.389	438.236	0.533		438.236	-5.907	438.236	-3.802	438.236	-1.645	438.236	-0.997	438.236	-2.222	438.236	-0.965	438.236	0.307		846.705	0.10252	0.07733	846.809	0.06709	0.04084	846.591	0.01631	0.01403
439.239	-3.762	439.239	-1.919	439.239	0.028	439.239	0.357	439.239	0.498		439.239	-5.951	439.239	-3.848	439.239	-1.57	439.239	-0.971	439.239	-2.083	439.239	-0.916	439.239	0.233		880.588	0.11222	0.07672	880.692	0.04626	0.04084	880.474	0.03894	0.01403
440.241	-3.694	440.241	-1.861	440.241	0.035	440.241	0.33	440.241	0.462		440.241	-5.937	440.241	-3.853	440.241	-1.51	440.241	-0.949	440.241	-1.984	440.241	-0.866	440.241	0.196		915.821	0.11265	0.07619	915.925	0.05481	0.04084	915.707	0.02675	0.01403
441.244	-3.601	441.244	-1.784	441.244	0.015	441.244	0.313	441.244	0.441		441.244	-5.96	441.244	-3.843	441.244	-1.436	441.244	-0.906	441.244	-1.857	441.244	-0.861	441.244	0.142		952.459	0.10849	0.07569	952.563	0.04918	0.04084	952.345	-0.00419	0.01403
442.246	-3.493	442.246	-1.731	442.246	-0.003	442.246	0.297	442.246	0.399		442.246	-5.891	442.246	-3.792	442.246	-1.349	442.246	-0.897	442.246	-1.746	442.246	-0.777	442.246	0.099		990.558	0.12164	0.07527	990.662	0.0415	0.04084	990.444	0.00573	0.01403
443.249	-3.381	443.249	-1.654	443.249	-0.029	443.249	0.251	443.249	0.388		443.249	-5.842	443.249	-3.75	443.249	-1.249	443.249	-0.852	443.249	-1.626	443.249	-0.757	443.249	0.056		1030.17	0.11304	0.07491	1030.28	0.02764	0.04084	1030.06	-0.00198	0.01403
444.252	-3.238	444.252	-1.627	444.252	-0.029	444.252	0.24	444.252	0.371		444.252	-5.73	444.252	-3.688	444.252	-1.192	444.252	-0.818	444.252	-1.474	444.252	-0.705	444.252	0.046		1071.37	0.10398	0.07459	1071.48	0.04166	0.04084	1071.26	0.01859	0.01403
445.254	-3.103	445.254	-1.53	445.254	-0.054	445.254	0.209	445.254	0.35		445.254	-5.691	445.254	-3.655	445.254	-1.125	445.254	-0.782	445.254	-1.34	445.254	-0.663	445.254	0.032		1114.21	0.09645	0.07431	1114.32	0.05947	0.04084	1114.1	0.01198	0.01403
446.257	-3.033	446.257	-1.489	446.257	-0.054	446.257	0.161	446.257	0.313		446.257	-5.594	446.257	-3.575	446.257	-1.052	446.257	-0.748	446.257	-1.224	446.257	-0.605	446.257	0.035		1158.76	0.09222	0.07409	1158.87	0.04923	0.04084	1158.65	0.00184	0.01403
447.259	-2.929	447.259	-1.4	447.259	-0.065	447.259	0.153	447.259	0.3		447.259	-5.543	447.259	-3.518	447.259	-0.988	447.259	-0.703	447.259	-1.126	447.259	-0.562	447.259	0.025		1205.08	0.085	0.07388	1205.19	0.04452	0.04084	1204.97	0.00147	0.01403
448.262	-2.82	448.262	-1.314	448.262	-0.065	448.262	0.138	448.262	0.262		448.262	-5.465	448.262	-3.496	448.262	-0.906	448.262	-0.663	448.262	-1.015	448.262	-0.518	448.262	0.013		1253.25	0.09119	0.07374	1253.36	0.0415	0.04084	1253.14	-0.000440852	0.01403
449.265	-2.71	449.265	-1.191	449.265	-0.053	449.265	0.117	449.265	0.237		449.265	-5.414	449.265	-3.436	449.265	-0.837	449.265	-0.632	449.265	-0.918	449.265	-0.479	449.265	-0.016		1303.35	0.10085	0.0736	1303.46	0.01244	0.04084	1303.24	-0.00786	0.01403
450.267	-2.59	450.267	-1.121	450.267	-0.045	450.267	0.111	450.267	0.201		450.267	-5.311	450.267	-3.336	450.267	-0.741	450.267	-0.566	450.267	-0.827	450.267	-0.44	450.267	-0.028		1355.43	0.09769	0.07345	1355.54	0.04509	0.04084	1355.32	0.0183	0.01403
451.27	-2.4	451.27	-0.979	451.27	-0.03	451.27	0.134	451.27	0.216		451.27	-5.174	451.27	-3.223	451.27	-0.656	451.27	-0.492	451.27	-0.731	451.27	-0.375	451.27	-0.021		1409.6	0.08916	0.07338	1409.71	0.03889	0.04084	1409.49	0.02586	0.01403
452.272	-2.253	452.272	-0.885	452.272	-0.014	452.272	0.117	452.272	0.202		452.272	-5.027	452.272	-3.089	452.272	-0.551	452.272	-0.436	452.272	-0.601	452.272	-0.346	452.272	0.006		1465.93	0.09133	0.07331	1466.04	0.03818	0.04084	1465.82	0.02234	0.01403
453.275	-2.104	453.275	-0.773	453.275	-0.003	453.275	0.097	453.275	0.188		453.275	-4.817	453.275	-2.919	453.275	-0.435	453.275	-0.36	453.275	-0.488	453.275	-0.289	453.275	0.039		1524.5	0.09257	0.07324	1524.61	0.04744	0.04084	1524.39	0.03799	0.01403
454.278	-1.944	454.278	-0.677	454.278	-0.002	454.278	0.084	454.278	0.164		454.278	-4.582	454.278	-2.723	454.278	-0.298	454.278	-0.313	454.278	-0.392	454.278	-0.245	454.278	0.059		1585.41	0.08813	0.07321	1585.52	0.02938	0.04084	1585.3	0.00691	0.01403
455.28	-1.786	455.28	-0.528	455.28	0.003	455.28	0.085	455.28	0.178		455.28	-4.306	455.28	-2.5	455.28	-0.159	455.28	-0.217	455.28	-0.243	455.28	-0.183	455.28	0.06		1648.74	0.09687	0.07317	1648.85	0.02718	0.04084	1648.63	0.03431	0.01403
456.283	-1.637	456.283	-0.442	456.283	-0.014	456.283	0.058	456.283	0.134		456.283	-4.022	456.283	-2.27	456.283	0.015	456.283	-0.129	456.283	-0.103	456.283	-0.143	456.283	0.06		1714.6	0.07953	0.07313	1714.71	0.03403	0.04084	1714.49	0.00375	0.01403
457.285	-1.469	457.285	-0.287	457.285	-0.021	457.285	0.059	457.285	0.129		457.285	-3.724	457.285	-2.006	457.285	0.162	457.285	-0.015	457.285	0.036	457.285	-0.068	457.285	0.074		1783.09	0.06716	0.0731	1783.2	0.03639	0.04084	1782.98	-7.34754e-05	0.01403
458.288	-1.321	458.288	-0.2	458.288	-0.021	458.288	0.063	458.288	0.128		458.288	-3.363	458.288	-1.689	458.288	0.31	458.288	0.114	458.288	0.177	458.288	0.028	458.288	0.088		1854.31	0.09829	0.0731	1854.42	0.03521	0.04084	1854.2	0.00257	0.01403
459.291	-1.173	459.291	-0.063	459.291	-0.013	459.291	0.075	459.291	0.139		459.291	-3	459.291	-1.4	459.291	0.476	459.291	0.248	459.291	0.286	459.291	0.116	459.291	0.122		1928.37	0.09787	0.07306	1928.48	0.03726	0.04084	1928.26	-0.02101	0.01403
460.293	-1.014	460.293	0.018	460.293	-0.016	460.293	0.057	460.293	0.105		460.293	-2.612	460.293	-1.062	460.293	0.655	460.293	0.369	460.293	0.404	460.293	0.229	460.293	0.159		2005.38	0.09296	0.07306	2005.49	0.03992	0.04084	2005.27	-0.01359	0.01403
461.296	-0.866	461.296	0.133	461.296	0.018	461.296	0.061	461.296	0.107		461.296	-2.248	461.296	-0.76	461.296	0.805	461.296	0.474	461.296	0.541	461.296	0.337	461.296	0.204		2085.46	0.0774	0.07306	2085.57	0.02912	0.04084	2085.35	-0.02366	0.01403
462.298	-0.712	462.298	0.207	462.298	0.048	462.298	0.075	462.298	0.116		462.298	-1.799	462.298	-0.412	462.298	1.004	462.298	0.595	462.298	0.676	462.298	0.481	462.298	0.228		2168.73	0.08259	0.07306	2168.84	0.0349	0.04084	2168.62	0.02043	0.01403
463.301	-0.556	463.301	0.331	463.301	0.055	463.301	0.084	463.301	0.096		463.301	-1.425	463.301	-0.077	463.301	1.15	463.301	0.708	463.301	0.825	463.301	0.571	463.301	0.281		2255.32	0.09072	0.07306	2255.43	0.01796	0.04084	2255.21	-0.01352	0.01403
464.304	-0.429	464.304	0.416	464.304	0.063	464.304	0.067	464.304	0.082		464.304	-1.003	464.304	0.274	464.304	1.33	464.304	0.847	464.304	0.992	464.304	0.677	464.304	0.346		2345.37	0.07328	0.07303	2345.48	0.0391	0.04084	2345.26	0.02535	0.01403
465.306	-0.299	465.306	0.529	465.306	0.101	465.306	0.093	465.306	0.099		465.306	-0.614	465.306	0.595	465.306	1.484	465.306	0.95	465.306	1.137	465.306	0.733	465.306	0.404		2439.01	0.09311	0.07303	2439.12	0.01274	0.04084	2438.9	0.02226	0.01403
466.309	-0.161	466.309	0.615	466.309	0.112	466.309	0.108	466.309	0.104		466.309	-0.186	466.309	0.938	466.309	1.623	466.309	1.075	466.309	1.263	466.309	0.829	466.309	0.454		2536.38	0.09076	0.07303	2536.49	0.01945	0.04084	2536.27	0.00492	0.01403
467.311	-0.034	467.311	0.729	467.311	0.124	467.311	0.104	467.311	0.095		467.311	0.163	467.311	1.223	467.311	1.693	467.311	1.167	467.311	1.364	467.311	0.858	467.311	0.475		2637.63	0.08643	0.07303	2637.74	0.0368	0.04084	2637.52	-0.000293902	0.01403
468.314	0.09	468.314	0.776	468.314	0.142	468.314	0.091	468.314	0.087		468.314	0.509	468.314	1.48	468.314	1.807	468.314	1.245	468.314	1.455	468.314	0.924	468.314	0.503		2742.92	0.08923	0.07303	2743.03	0.05481	0.04084	2742.81	0.00764	0.01403
469.317	0.224	469.317	0.851	469.317	0.148	469.317	0.116	469.317	0.089		469.317	0.79	469.317	1.726	469.317	1.858	469.317	1.307	469.317	1.54	469.317	0.98	469.317	0.507		2852.4	0.078	0.07303	2852.51	0.03859	0.04084	2852.29	0.03637	0.01403
470.319	0.348	470.319	0.911	470.319	0.146	470.319	0.1	470.319	0.092		470.319	1.073	470.319	1.916	470.319	1.898	470.319	1.347	470.319	1.571	470.319	1.047	470.319	0.515		2966.26	0.0903	0.07303	2966.37	0.02369	0.04084	2966.15	0.02263	0.01403
471.322	0.439	471.322	1.005	471.322	0.167	471.322	0.099	471.322	0.105		471.322	1.278	471.322	2.074	471.322	1.939	471.322	1.373	471.322	1.611	471.322	1.061	471.322	0.505		3084.65	0.07896	0.07303	3084.76	0.05164	0.04084	3084.54	0.00404	0.01403
472.324	0.546	472.324	1.07	472.324	0.187	472.324	0.107	472.324	0.092		472.324	1.45	472.324	2.19	472.324	1.966	472.324	1.381	472.324	1.627	472.324	1.102	472.324	0.539		3207.76	0.08539	0.07303	3207.87	0.02605	0.04084	3207.65	0.02601	0.01403
473.327	0.654	473.327	1.158	473.327	0.189	473.327	0.123	473.327	0.099		473.327	1.609	473.327	2.281	473.327	1.979	473.327	1.366	473.327	1.653	473.327	1.09	473.327	0.524		3335.78	0.08607	0.07303	3335.89	0.03536	0.04084	3335.67	0.01572	0.01403
474.33	0.747	474.33	1.223	474.33	0.222	474.33	0.108	474.33	0.077		474.33	1.729	474.33	2.319	474.33	1.962	474.33	1.355	474.33	1.663	474.33	1.085	474.33	0.513		3468.91	0.08248	0.07303	3469.02	0.000511771	0.04084	3468.8	0.01007	0.01403
475.332	0.824	475.332	1.285	475.332	0.231	475.332	0.119	475.332	0.058		475.332	1.785	475.332	2.327	475.332	1.914	475.332	1.344	475.332	1.671	475.332	1.059	475.332	0.521		3607.34	0.06158	0.07303	3607.45	0.04038	0.04084	3607.23	-0.0266	0.01403
476.335	0.915	476.335	1.319	476.335	0.241	476.335	0.118	476.335	0.029		476.335	1.828	476.335	2.337	476.335	1.85	476.335	1.305	476.335	1.661	476.335	1.032	476.335	0.549		3751.3	0.08682	0.07303	3751.41	0.03603	0.04084	3751.19	-0.03424	0.01403
477.337	0.993	477.337	1.39	477.337	0.245	477.337	0.124	477.337	0.031		477.337	1.838	477.337	2.314	477.337	1.804	477.337	1.273	477.337	1.645	477.337	1.02	477.337	0.54		3900.99	0.05505	0.07303	3901.1	0.02165	0.04084	3900.88	0.02123	0.01403
478.34	1.072	478.34	1.445	478.34	0.276	478.34	0.128	478.34	0.025		478.34	1.793	478.34	2.29	478.34	1.749	478.34	1.24	478.34	1.601	478.34	1.019	478.34	0.564		4056.65	0.06656	0.07303	4056.76	0.02129	0.04084	4056.54	-0.0313	0.01403
479.343	1.155	479.343	1.511	479.343	0.282	479.343	0.155	479.343	0.064		479.343	1.728	479.343	2.228	479.343	1.691	479.343	1.179	479.343	1.556	479.343	0.984	479.343	0.58		4218.52	0.09481	0.07303	4218.63	0.02416	0.04084	4218.41	0.02594	0.01403
480.345	1.245	480.345	1.563	480.345	0.302	480.345	0.156	480.345	0.048		480.345	1.644	480.345	2.162	480.345	1.638	480.345	1.101	480.345	1.545	480.345	0.948	480.345	0.566		4386.84	0.08305	0.07303	4386.95	0.02011	0.04084	4386.73	-0.02461	0.01403
481.348	1.341	481.348	1.63	481.348	0.322	481.348	0.155	481.348	0.045		481.348	1.569	481.348	2.054	481.348	1.576	481.348	1.041	481.348	1.507	481.348	0.943	481.348	0.52		4561.88	0.08387	0.07303	4561.99	0.02999	0.04084	4561.77	0.02256	0.01403
482.35	1.427	482.35	1.676	482.35	0.32	482.35	0.156	482.35	0.03		482.35	1.472	482.35	1.96	482.35	1.487	482.35	0.955	482.35	1.482	482.35	0.88	482.35	0.519		4743.89	0.07548	0.07303	4744	0.01131	0.04084	4743.78	-0.02542	0.01403
483.353	1.524	483.353	1.77	483.353	0.307	483.353	0.166	483.353	0.024		483.353	1.403	483.353	1.858	483.353	1.404	483.353	0.89	483.353	1.406	483.353	0.839	483.353	0.493		4933.16	0.06148	0.07303	4933.27	0.00189	0.04084	4933.05	-0.00632	0.01403
484.356	1.629	484.356	1.823	484.356	0.311	484.356	0.161	484.356	-0.005		484.356	1.413	484.356	1.848	484.356	1.344	484.356	0.859	484.356	1.397	484.356	0.809	484.356	0.475		5129.97	0.05601	0.07303	5130.08	0.03849	0.04084	5129.86	-0.03777	0.01403
485.358	1.739	485.358	1.917	485.358	0.332	485.358	0.175	485.358	0.001		485.358	1.49	485.358	1.874	485.358	1.33	485.358	0.849	485.358	1.37	485.358	0.794	485.358	0.477		5334.64	0.05203	0.07303	5334.75	0.05215	0.04084	5334.53	0.00434	0.01403
486.361	1.864	486.361	1.994	486.361	0.341	486.361	0.18	486.361	0.008		486.361	1.615	486.361	1.983	486.361	1.334	486.361	0.86	486.361	1.382	486.361	0.78	486.361	0.516		5547.46	0.07484	0.07303	5547.57	0.01899	0.04084	5547.35	0.02807	0.01403
487.363	2.004	487.363	2.093	487.363	0.369	487.363	0.186	487.363	0.005		487.363	1.836	487.363	2.137	487.363	1.4	487.363	0.92	487.363	1.41	487.363	0.833	487.363	0.533		5768.77	0.07843	0.07303	5768.88	-0.01382	0.04084	5768.66	-0.08038	0.01403
488.366	2.143	488.366	2.177	488.366	0.393	488.366	0.192	488.366	0.011		488.366	2.125	488.366	2.347	488.366	1.465	488.366	0.994	488.366	1.491	488.366	0.851	488.366	0.548		5998.9	0.06023	0.07303	5999.01	0.02631	0.04084	5998.79	-0.03674	0.01403
489.369	2.283	489.369	2.312	489.369	0.399	489.369	0.182	489.369	0.006		489.369	2.419	489.369	2.575	489.369	1.56	489.369	1.055	489.369	1.548	489.369	0.901	489.369	0.55
490.371	2.438	490.371	2.41	490.371	0.379	490.371	0.165	490.371	-0.003		490.371	2.769	490.371	2.872	490.371	1.677	490.371	1.14	490.371	1.616	490.371	0.965	490.371	0.564
491.374	2.603	491.374	2.564	491.374	0.396	491.374	0.186	491.374	-0.009		491.374	3.187	491.374	3.213	491.374	1.819	491.374	1.245	491.374	1.696	491.374	1.026	491.374	0.56
492.376	2.76	492.376	2.694	492.376	0.414	492.376	0.188	492.376	-0.001		492.376	3.732	492.376	3.67	492.376	2.004	492.376	1.385	492.376	1.838	492.376	1.091	492.376	0.586
493.379	2.956	493.379	2.838	493.379	0.447	493.379	0.203	493.379	-0.006		493.379	4.335	493.379	4.184	493.379	2.237	493.379	1.552	493.379	1.975	493.379	1.201	493.379	0.61
494.382	3.146	494.382	2.957	494.382	0.469	494.382	0.22	494.382	-0.005		494.382	5.054	494.382	4.782	494.382	2.507	494.382	1.773	494.382	2.13	494.382	1.319	494.382	0.665
495.384	3.337	495.384	3.117	495.384	0.497	495.384	0.256	495.384	0.016		495.384	5.849	495.384	5.42	495.384	2.787	495.384	2.014	495.384	2.324	495.384	1.47	495.384	0.734
496.387	3.511	496.387	3.231	496.387	0.499	496.387	0.25	496.387	0.013		496.387	6.728	496.387	6.122	496.387	3.099	496.387	2.28	496.387	2.552	496.387	1.624	496.387	0.81
497.389	3.709	497.389	3.363	497.389	0.501	497.389	0.256	497.389	0.017		497.389	7.579	497.389	6.85	497.389	3.396	497.389	2.535	497.389	2.755	497.389	1.778	497.389	0.882
498.392	3.869	498.392	3.487	498.392	0.5	498.392	0.241	498.392	0.023		498.392	8.502	498.392	7.597	498.392	3.719	498.392	2.806	498.392	2.977	498.392	1.972	498.392	0.982
499.395	4.041	499.395	3.62	499.395	0.514	499.395	0.247	499.395	0.03		499.395	9.431	499.395	8.367	499.395	4.058	499.395	3.066	499.395	3.228	499.395	2.175	499.395	1.094
500.397	4.195	500.397	3.719	500.397	0.514	500.397	0.233	500.397	-0.005		500.397	10.4	500.397	9.169	500.397	4.403	500.397	3.361	500.397	3.482	500.397	2.374	500.397	1.189
501.4	4.364	501.4	3.841	501.4	0.529	501.4	0.231	501.4	-0.003		501.4	11.362	501.4	9.963	501.4	4.773	501.4	3.673	501.4	3.733	501.4	2.603	501.4	1.297
502.402	4.522	502.402	3.953	502.402	0.538	502.402	0.223	502.402	-0.025		502.402	12.392	502.402	10.761	502.402	5.173	502.402	4.008	502.402	3.984	502.402	2.849	502.402	1.408
503.405	4.691	503.405	4.058	503.405	0.541	503.405	0.239	503.405	-0.023		503.405	13.419	503.405	11.599	503.405	5.557	503.405	4.319	503.405	4.241	503.405	3.051	503.405	1.499
504.408	4.835	504.408	4.147	504.408	0.549	504.408	0.235	504.408	-0.038		504.408	14.483	504.408	12.433	504.408	5.942	504.408	4.66	504.408	4.482	504.408	3.268	504.408	1.588
505.41	5.005	505.41	4.267	505.41	0.567	505.41	0.249	505.41	-0.017		505.41	15.506	505.41	13.242	505.41	6.302	505.41	4.953	505.41	4.713	505.41	3.482	505.41	1.675
506.413	5.124	506.413	4.323	506.413	0.57	506.413	0.253	506.413	-0.024		506.413	16.462	506.413	13.989	506.413	6.615	506.413	5.205	506.413	4.913	506.413	3.676	506.413	1.759
507.415	5.247	507.415	4.416	507.415	0.58	507.415	0.263	507.415	-0.011		507.415	17.343	507.415	14.704	507.415	6.92	507.415	5.442	507.415	5.124	507.415	3.855	507.415	1.819
508.418	5.349	508.418	4.476	508.418	0.604	508.418	0.258	508.418	-0.021		508.418	18.174	508.418	15.358	508.418	7.196	508.418	5.668	508.418	5.331	508.418	4.05	508.418	1.906
509.421	5.476	509.421	4.547	509.421	0.603	509.421	0.258	509.421	-0.001		509.421	18.944	509.421	15.947	509.421	7.444	509.421	5.869	509.421	5.524	509.421	4.209	509.421	1.99
510.423	5.527	510.423	4.565	510.423	0.603	510.423	0.247	510.423	-0.002		510.423	19.666	510.423	16.495	510.423	7.699	510.423	6.078	510.423	5.73	510.423	4.359	510.423	2.075
511.426	5.605	511.426	4.637	511.426	0.593	511.426	0.237	511.426	-0.001		511.426	20.361	511.426	17.034	511.426	7.943	511.426	6.282	511.426	5.911	511.426	4.483	511.426	2.167
512.428	5.673	512.428	4.652	512.428	0.598	512.428	0.241	512.428	0.008		512.428	21.012	512.428	17.492	512.428	8.135	512.428	6.481	512.428	6.067	512.428	4.609	512.428	2.275
513.431	5.719	513.431	4.692	513.431	0.59	513.431	0.228	513.431	0.005		513.431	21.605	513.431	17.886	513.431	8.318	513.431	6.647	513.431	6.209	513.431	4.716	513.431	2.331
514.434	5.74	514.434	4.693	514.434	0.602	514.434	0.223	514.434	-0.008		514.434	22.116	514.434	18.242	514.434	8.461	514.434	6.79	514.434	6.329	514.434	4.833	514.434	2.393
515.436	5.777	515.436	4.717	515.436	0.597	515.436	0.231	515.436	-0.005		515.436	22.576	515.436	18.575	515.436	8.572	515.436	6.905	515.436	6.403	515.436	4.918	515.436	2.447
516.439	5.791	516.439	4.702	516.439	0.612	516.439	0.234	516.439	0.003		516.439	22.96	516.439	18.813	516.439	8.671	516.439	6.985	516.439	6.487	516.439	5.014	516.439	2.503
517.441	5.773	517.441	4.682	517.441	0.619	517.441	0.231	517.441	-0.012		517.441	23.263	517.441	18.982	517.441	8.741	517.441	7.022	517.441	6.555	517.441	5.076	517.441	2.532
518.444	5.779	518.444	4.642	518.444	0.624	518.444	0.254	518.444	-0.01		518.444	23.5	518.444	19.13	518.444	8.782	518.444	7.072	518.444	6.604	518.444	5.115	518.444	2.597
519.447	5.766	519.447	4.617	519.447	0.62	519.447	0.272	519.447	-0.018		519.447	23.698	519.447	19.225	519.447	8.831	519.447	7.09	519.447	6.645	519.447	5.146	519.447	2.624
520.449	5.773	520.449	4.586	520.449	0.625	520.449	0.279	520.449	-0.011		520.449	23.82	520.449	19.235	520.449	8.838	520.449	7.103	520.449	6.672	520.449	5.185	520.449	2.645
521.452	5.753	521.452	4.548	521.452	0.626	521.452	0.297	521.452	-0.028		521.452	23.905	521.452	19.233	521.452	8.829	521.452	7.106	521.452	6.673	521.452	5.205	521.452	2.642
522.454	5.734	522.454	4.52	522.454	0.611	522.454	0.3	522.454	-0.038		522.454	23.968	522.454	19.206	522.454	8.818	522.454	7.113	522.454	6.669	522.454	5.216	522.454	2.671
523.457	5.695	523.457	4.503	523.457	0.609	523.457	0.296	523.457	-0.027		523.457	23.941	523.457	19.097	523.457	8.773	523.457	7.088	523.457	6.638	523.457	5.21	523.457	2.657
524.46	5.657	524.46	4.458	524.46	0.613	524.46	0.272	524.46	-0.019		524.46	23.856	524.46	18.96	524.46	8.7	524.46	7.064	524.46	6.597	524.46	5.179	524.46	2.655
525.462	5.612	525.462	4.417	525.462	0.608	525.462	0.25	525.462	-0.045		525.462	23.764	525.462	18.814	525.462	8.636	525.462	7.022	525.462	6.568	525.462	5.146	525.462	2.654
526.465	5.584	526.465	4.376	526.465	0.591	526.465	0.257	526.465	-0.025		526.465	23.612	526.465	18.665	526.465	8.571	526.465	6.968	526.465	6.528	526.465	5.107	526.465	2.674
527.467	5.549	527.467	4.337	527.467	0.59	527.467	0.261	527.467	-0.012		527.467	23.451	527.467	18.507	527.467	8.49	527.467	6.917	527.467	6.49	527.467	5.09	527.467	2.666
528.47	5.496	528.47	4.273	528.47	0.582	528.47	0.254	528.47	-0.025		528.47	23.251	528.47	18.332	528.47	8.418	528.47	6.843	528.47	6.44	528.47	5.065	528.47	2.668
529.473	5.465	529.473	4.242	529.473	0.561	529.473	0.264	529.473	-0.017		529.473	23.022	529.473	18.124	529.473	8.34	529.473	6.762	529.473	6.386	529.473	5.052	529.473	2.657
530.475	5.408	530.475	4.189	530.475	0.563	530.475	0.274	530.475	0.003		530.475	22.797	530.475	17.922	530.475	8.261	530.475	6.692	530.475	6.332	530.475	5.029	530.475	2.678
531.478	5.358	531.478	4.144	531.478	0.567	531.478	0.266	531.478	-0.004		531.478	22.575	531.478	17.691	531.478	8.162	531.478	6.632	531.478	6.278	531.478	5.016	531.478	2.661
532.48	5.303	532.48	4.072	532.48	0.554	532.48	0.251	532.48	-0.007		532.48	22.29	532.48	17.446	532.48	8.065	532.48	6.557	532.48	6.225	532.48	4.962	532.48	2.657
533.483	5.272	533.483	4.025	533.483	0.541	533.483	0.248	533.483	-0.009		533.483	22.042	533.483	17.219	533.483	7.952	533.483	6.49	533.483	6.165	533.483	4.933	533.483	2.629
534.486	5.202	534.486	3.963	534.486	0.547	534.486	0.251	534.486	-0.023		534.486	21.842	534.486	17.022	534.486	7.86	534.486	6.425	534.486	6.12	534.486	4.895	534.486	2.628
535.488	5.181	535.488	3.937	535.488	0.543	535.488	0.261	535.488	-0.035		535.488	21.554	535.488	16.766	535.488	7.753	535.488	6.35	535.488	6.064	535.488	4.85	535.488	2.603
536.491	5.118	536.491	3.886	536.491	0.554	536.491	0.257	536.491	-0.035		536.491	21.252	536.491	16.498	536.491	7.644	536.491	6.273	536.491	6.002	536.491	4.804	536.491	2.595
537.493	5.054	537.493	3.844	537.493	0.565	537.493	0.253	537.493	-0.048		537.493	20.992	537.493	16.254	537.493	7.547	537.493	6.196	537.493	5.952	537.493	4.78	537.493	2.581
538.496	4.988	538.496	3.792	538.496	0.571	538.496	0.244	538.496	-0.047		538.496	20.734	538.496	16.014	538.496	7.472	538.496	6.128	538.496	5.929	538.496	4.756	538.496	2.608
539.499	4.95	539.499	3.766	539.499	0.574	539.499	0.239	539.499	-0.041		539.499	20.441	539.499	15.748	539.499	7.387	539.499	6.081	539.499	5.89	539.499	4.741	539.499	2.616
540.501	4.882	540.501	3.708	540.501	0.571	540.501	0.221	540.501	-0.027		540.501	20.196	540.501	15.538	540.501	7.321	540.501	6.031	540.501	5.845	540.501	4.743	540.501	2.614
541.504	4.826	541.504	3.688	541.504	0.562	541.504	0.223	541.504	-0.018		541.504	19.975	541.504	15.358	541.504	7.266	541.504	5.995	541.504	5.825	541.504	4.744	541.504	2.592
542.506	4.804	542.506	3.659	542.506	0.55	542.506	0.218	542.506	-0.002		542.506	19.757	542.506	15.159	542.506	7.199	542.506	5.964	542.506	5.776	542.506	4.721	542.506	2.576
543.509	4.761	543.509	3.642	543.509	0.548	543.509	0.235	543.509	-0.007		543.509	19.555	543.509	14.982	543.509	7.146	543.509	5.944	543.509	5.745	543.509	4.712	543.509	2.554
544.512	4.71	544.512	3.591	544.512	0.523	544.512	0.221	544.512	-0.022		544.512	19.327	544.512	14.797	544.512	7.084	544.512	5.889	544.512	5.703	544.512	4.68	544.512	2.542
545.514	4.66	545.514	3.56	545.514	0.533	545.514	0.234	545.514	-0.029		545.514	19.119	545.514	14.622	545.514	7.036	545.514	5.861	545.514	5.672	545.514	4.666	545.514	2.545
546.517	4.635	546.517	3.52	546.517	0.516	546.517	0.229	546.517	-0.048		546.517	18.927	546.517	14.443	546.517	6.991	546.517	5.846	546.517	5.66	546.517	4.637	546.517	2.569
547.519	4.59	547.519	3.515	547.519	0.536	547.519	0.247	547.519	-0.052		547.519	18.717	547.519	14.271	547.519	6.955	547.519	5.806	547.519	5.66	547.519	4.639	547.519	2.573
548.522	4.569	548.522	3.496	548.522	0.538	548.522	0.239	548.522	-0.042		548.522	18.528	548.522	14.12	548.522	6.917	548.522	5.774	548.522	5.635	548.522	4.635	548.522	2.579
549.525	4.56	549.525	3.487	549.525	0.558	549.525	0.268	549.525	-0.006		549.525	18.349	549.525	13.988	549.525	6.878	549.525	5.769	549.525	5.635	549.525	4.623	549.525	2.592
550.527	4.512	550.527	3.46	550.527	0.54	550.527	0.264	550.527	-0.007		550.527	18.181	550.527	13.862	550.527	6.845	550.527	5.762	550.527	5.638	550.527	4.612	550.527	2.607
551.53	4.489	551.53	3.438	551.53	0.554	551.53	0.267	551.53	0.023		551.53	18.022	551.53	13.743	551.53	6.829	551.53	5.738	551.53	5.632	551.53	4.62	551.53	2.612
552.532	4.456	552.532	3.392	552.532	0.544	552.532	0.26	552.532	0.013		552.532	17.876	552.532	13.63	552.532	6.802	552.532	5.727	552.532	5.621	552.532	4.61	552.532	2.619
553.535	4.424	553.535	3.36	553.535	0.527	553.535	0.265	553.535	0.014		553.535	17.737	553.535	13.505	553.535	6.778	553.535	5.716	553.535	5.617	553.535	4.584	553.535	2.638
554.538	4.358	554.538	3.31	554.538	0.515	554.538	0.252	554.538	-0.006		554.538	17.613	554.538	13.398	554.538	6.76	554.538	5.71	554.538	5.614	554.538	4.622	554.538	2.651
555.54	4.337	555.54	3.292	555.54	0.522	555.54	0.251	555.54	-0.002		555.54	17.477	555.54	13.281	555.54	6.742	555.54	5.679	555.54	5.595	555.54	4.624	555.54	2.625
556.543	4.276	556.543	3.264	556.543	0.505	556.543	0.246	556.543	-0.018		556.543	17.327	556.543	13.171	556.543	6.698	556.543	5.661	556.543	5.578	556.543	4.614	556.543	2.628
557.545	4.257	557.545	3.258	557.545	0.498	557.545	0.252	557.545	0.004		557.545	17.188	557.545	13.065	557.545	6.688	557.545	5.673	557.545	5.56	557.545	4.622	557.545	2.639
558.548	4.199	558.548	3.222	558.548	0.505	558.548	0.249	558.548	0.019		558.548	17.031	558.548	12.95	558.548	6.672	558.548	5.66	558.548	5.552	558.548	4.629	558.548	2.625
559.551	4.178	559.551	3.223	559.551	0.513	559.551	0.25	559.551	0.028		559.551	16.898	559.551	12.849	559.551	6.665	559.551	5.656	559.551	5.538	559.551	4.605	559.551	2.625
560.553	4.138	560.553	3.196	560.553	0.497	560.553	0.245	560.553	0.013		560.553	16.798	560.553	12.762	560.553	6.648	560.553	5.673	560.553	5.545	560.553	4.613	560.553	2.646
561.556	4.116	561.556	3.172	561.556	0.502	561.556	0.247	561.556	0.008		561.556	16.679	561.556	12.683	561.556	6.635	561.556	5.673	561.556	5.529	561.556	4.62	561.556	2.637
562.558	4.071	562.558	3.135	562.558	0.508	562.558	0.249	562.558	0.004		562.558	16.567	562.558	12.607	562.558	6.623	562.558	5.66	562.558	5.522	562.558	4.638	562.558	2.646
563.561	4.047	563.561	3.128	563.561	0.507	563.561	0.247	563.561	-0.034		563.561	16.441	563.561	12.522	563.561	6.601	563.561	5.643	563.561	5.509	563.561	4.624	563.561	2.654
564.564	3.996	564.564	3.086	564.564	0.486	564.564	0.236	564.564	-0.064		564.564	16.319	564.564	12.428	564.564	6.582	564.564	5.629	564.564	5.503	564.564	4.63	564.564	2.654
565.566	3.976	565.566	3.057	565.566	0.489	565.566	0.239	565.566	-0.059		565.566	16.194	565.566	12.344	565.566	6.564	565.566	5.607	565.566	5.494	565.566	4.62	565.566	2.683
566.569	3.953	566.569	3.044	566.569	0.479	566.569	0.237	566.569	-0.053		566.569	16.075	566.569	12.219	566.569	6.544	566.569	5.591	566.569	5.495	566.569	4.603	566.569	2.706
567.571	3.913	567.571	3.023	567.571	0.458	567.571	0.223	567.571	-0.05		567.571	15.943	567.571	12.114	567.571	6.497	567.571	5.563	567.571	5.475	567.571	4.572	567.571	2.695
568.574	3.89	568.574	2.98	568.574	0.459	568.574	0.219	568.574	-0.037		568.574	15.847	568.574	12.041	568.574	6.481	568.574	5.556	568.574	5.462	568.574	4.584	568.574	2.704
569.577	3.872	569.577	2.968	569.577	0.47	569.577	0.225	569.577	-0.022		569.577	15.739	569.577	11.974	569.577	6.446	569.577	5.53	569.577	5.439	569.577	4.554	569.577	2.718
570.579	3.823	570.579	2.952	570.579	0.458	570.579	0.211	570.579	-0.028		570.579	15.605	570.579	11.884	570.579	6.407	570.579	5.504	570.579	5.4	570.579	4.517	570.579	2.696
571.582	3.796	571.582	2.929	571.582	0.459	571.582	0.203	571.582	-0.034		571.582	15.508	571.582	11.838	571.582	6.392	571.582	5.49	571.582	5.387	571.582	4.524	571.582	2.703
572.584	3.774	572.584	2.903	572.584	0.455	572.584	0.204	572.584	-0.049		572.584	15.398	572.584	11.76	572.584	6.379	572.584	5.466	572.584	5.357	572.584	4.496	572.584	2.707
573.587	3.744	573.587	2.896	573.587	0.439	573.587	0.195	573.587	-0.047		573.587	15.262	573.587	11.671	573.587	6.333	573.587	5.439	573.587	5.331	573.587	4.468	573.587	2.684
574.59	3.715	574.59	2.868	574.59	0.431	574.59	0.177	574.59	-0.058		574.59	15.141	574.59	11.564	574.59	6.311	574.59	5.414	574.59	5.307	574.59	4.454	574.59	2.676
575.592	3.688	575.592	2.854	575.592	0.451	575.592	0.188	575.592	-0.055		575.592	15.024	575.592	11.459	575.592	6.283	575.592	5.387	575.592	5.296	575.592	4.437	575.592	2.678
576.595	3.646	576.595	2.825	576.595	0.45	576.595	0.192	576.595	-0.053		576.595	14.897	576.595	11.342	576.595	6.235	576.595	5.342	576.595	5.251	576.595	4.389	576.595	2.643
577.597	3.609	577.597	2.813	577.597	0.431	577.597	0.175	577.597	-0.056		577.597	14.798	577.597	11.253	577.597	6.193	577.597	5.324	577.597	5.233	577.597	4.365	577.597	2.635
578.6	3.585	578.6	2.788	578.6	0.434	578.6	0.185	578.6	-0.046		578.6	14.702	578.6	11.149	578.6	6.163	578.6	5.292	578.6	5.207	578.6	4.328	578.6	2.644
579.603	3.553	579.603	2.776	579.603	0.426	579.603	0.192	579.603	-0.033		579.603	14.613	579.603	11.081	579.603	6.122	579.603	5.263	579.603	5.186	579.603	4.301	579.603	2.634
580.605	3.522	580.605	2.758	580.605	0.418	580.605	0.182	580.605	-0.024		580.605	14.5	580.605	11.009	580.605	6.079	580.605	5.231	580.605	5.16	580.605	4.279	580.605	2.62
581.608	3.502	581.608	2.746	581.608	0.414	581.608	0.177	581.608	-0.037		581.608	14.396	581.608	10.943	581.608	6.04	581.608	5.194	581.608	5.124	581.608	4.251	581.608	2.618
582.61	3.48	582.61	2.731	582.61	0.428	582.61	0.184	582.61	-0.026		582.61	14.289	582.61	10.872	582.61	5.997	582.61	5.149	582.61	5.09	582.61	4.233	582.61	2.611
583.613	3.441	583.613	2.717	583.613	0.416	583.613	0.168	583.613	-0.049		583.613	14.194	583.613	10.817	583.613	5.95	583.613	5.137	583.613	5.052	583.613	4.21	583.613	2.604
584.616	3.43	584.616	2.695	584.616	0.409	584.616	0.17	584.616	-0.046		584.616	14.101	584.616	10.722	584.616	5.914	584.616	5.103	584.616	5.016	584.616	4.181	584.616	2.593
585.618	3.43	585.618	2.679	585.618	0.401	585.618	0.179	585.618	-0.043		585.618	14.026	585.618	10.643	585.618	5.881	585.618	5.072	585.618	4.977	585.618	4.161	585.618	2.579
586.621	3.402	586.621	2.645	586.621	0.412	586.621	0.172	586.621	-0.035		586.621	13.929	586.621	10.574	586.621	5.848	586.621	5.049	586.621	4.933	586.621	4.123	586.621	2.571
587.623	3.395	587.623	2.639	587.623	0.406	587.623	0.174	587.623	-0.045		587.623	13.843	587.623	10.487	587.623	5.81	587.623	5.035	587.623	4.901	587.623	4.082	587.623	2.541
588.626	3.384	588.626	2.627	588.626	0.409	588.626	0.175	588.626	-0.034		588.626	13.773	588.626	10.426	588.626	5.772	588.626	4.997	588.626	4.875	588.626	4.066	588.626	2.519
589.629	3.368	589.629	2.619	589.629	0.426	589.629	0.175	589.629	-0.026		589.629	13.676	589.629	10.348	589.629	5.732	589.629	4.963	589.629	4.838	589.629	4.039	589.629	2.497
590.631	3.34	590.631	2.594	590.631	0.423	590.631	0.163	590.631	-0.037		590.631	13.571	590.631	10.273	590.631	5.685	590.631	4.914	590.631	4.791	590.631	3.986	590.631	2.451
591.634	3.345	591.634	2.608	591.634	0.433	591.634	0.172	591.634	-0.024		591.634	13.475	591.634	10.188	591.634	5.635	591.634	4.879	591.634	4.77	591.634	3.956	591.634	2.416
592.636	3.306	592.636	2.563	592.636	0.429	592.636	0.164	592.636	-0.023		592.636	13.377	592.636	10.102	592.636	5.588	592.636	4.83	592.636	4.721	592.636	3.926	592.636	2.401
593.639	3.284	593.639	2.538	593.639	0.416	593.639	0.159	593.639	-0.026		593.639	13.244	593.639	9.999	593.639	5.55	593.639	4.777	593.639	4.677	593.639	3.884	593.639	2.37
594.642	3.264	594.642	2.506	594.642	0.407	594.642	0.159	594.642	-0.043		594.642	13.143	594.642	9.915	594.642	5.507	594.642	4.734	594.642	4.624	594.642	3.843	594.642	2.331
595.644	3.237	595.644	2.496	595.644	0.399	595.644	0.156	595.644	-0.038		595.644	13.056	595.644	9.82	595.644	5.466	595.644	4.692	595.644	4.58	595.644	3.815	595.644	2.328
596.647	3.19	596.647	2.455	596.647	0.369	596.647	0.146	596.647	-0.052		596.647	12.96	596.647	9.716	596.647	5.427	596.647	4.651	596.647	4.545	596.647	3.787	596.647	2.294
597.649	3.187	597.649	2.446	597.649	0.38	597.649	0.155	597.649	-0.054		597.649	12.86	597.649	9.634	597.649	5.388	597.649	4.607	597.649	4.514	597.649	3.744	597.649	2.253
598.652	3.172	598.652	2.426	598.652	0.383	598.652	0.16	598.652	-0.06		598.652	12.766	598.652	9.525	598.652	5.337	598.652	4.574	598.652	4.466	598.652	3.695	598.652	2.232
599.655	3.141	599.655	2.442	599.655	0.385	599.655	0.163	599.655	-0.045		599.655	12.651	599.655	9.433	599.655	5.278	599.655	4.54	599.655	4.434	599.655	3.657	599.655	2.207
600.657	3.133	600.657	2.423	600.657	0.384	600.657	0.155	600.657	-0.045		600.657	12.551	600.657	9.336	600.657	5.231	600.657	4.502	600.657	4.387	600.657	3.622	600.657	2.184
601.66	3.135	601.66	2.408	601.66	0.385	601.66	0.167	601.66	-0.04		601.66	12.457	601.66	9.232	601.66	5.177	601.66	4.452	601.66	4.335	601.66	3.573	601.66	2.156
602.662	3.116	602.662	2.399	602.662	0.364	602.662	0.16	602.662	-0.034		602.662	12.353	602.662	9.143	602.662	5.123	602.662	4.419	602.662	4.286	602.662	3.556	602.662	2.147
603.665	3.073	603.665	2.386	603.665	0.363	603.665	0.157	603.665	-0.02		603.665	12.252	603.665	9.058	603.665	5.078	603.665	4.372	603.665	4.245	603.665	3.527	603.665	2.109
604.668	3.048	604.668	2.338	604.668	0.338	604.668	0.148	604.668	-0.025		604.668	12.141	604.668	8.942	604.668	5.033	604.668	4.325	604.668	4.192	604.668	3.492	604.668	2.083
605.67	3.022	605.67	2.308	605.67	0.325	605.67	0.148	605.67	-0.024		605.67	12.042	605.67	8.85	605.67	4.986	605.67	4.297	605.67	4.161	605.67	3.459	605.67	2.051
606.673	2.979	606.673	2.28	606.673	0.327	606.673	0.135	606.673	-0.028		606.673	11.931	606.673	8.764	606.673	4.929	606.673	4.265	606.673	4.11	606.673	3.429	606.673	2.029
607.675	2.936	607.675	2.247	607.675	0.347	607.675	0.134	607.675	-0.029		607.675	11.828	607.675	8.666	607.675	4.893	607.675	4.222	607.675	4.073	607.675	3.394	607.675	1.992
608.678	2.916	608.678	2.219	608.678	0.337	608.678	0.118	608.678	-0.038		608.678	11.741	608.678	8.582	608.678	4.847	608.678	4.194	608.678	4.033	608.678	3.347	608.678	1.971
609.681	2.904	609.681	2.225	609.681	0.359	609.681	0.119	609.681	-0.043		609.681	11.674	609.681	8.507	609.681	4.798	609.681	4.152	609.681	4.008	609.681	3.307	609.681	1.961
610.683	2.872	610.683	2.226	610.683	0.354	610.683	0.124	610.683	-0.045		610.683	11.584	610.683	8.415	610.683	4.764	610.683	4.113	610.683	3.961	610.683	3.266	610.683	1.956
611.686	2.866	611.686	2.229	611.686	0.354	611.686	0.138	611.686	-0.047		611.686	11.529	611.686	8.347	611.686	4.749	611.686	4.085	611.686	3.935	611.686	3.25	611.686	1.946
612.688	2.837	612.688	2.217	612.688	0.339	612.688	0.136	612.688	-0.049		612.688	11.463	612.688	8.277	612.688	4.718	612.688	4.076	612.688	3.907	612.688	3.216	612.688	1.949
613.691	2.828	613.691	2.212	613.691	0.35	613.691	0.142	613.691	-0.038		613.691	11.388	613.691	8.194	613.691	4.697	613.691	4.036	613.691	3.868	613.691	3.202	613.691	1.938
614.694	2.797	614.694	2.186	614.694	0.348	614.694	0.149	614.694	-0.035		614.694	11.332	614.694	8.125	614.694	4.686	614.694	4.021	614.694	3.84	614.694	3.173	614.694	1.933
615.696	2.784	615.696	2.141	615.696	0.354	615.696	0.155	615.696	-0.051		615.696	11.278	615.696	8.055	615.696	4.648	615.696	4	615.696	3.813	615.696	3.151	615.696	1.912
616.699	2.743	616.699	2.124	616.699	0.328	616.699	0.137	616.699	-0.04		616.699	11.211	616.699	7.98	616.699	4.617	616.699	3.97	616.699	3.772	616.699	3.13	616.699	1.889
617.701	2.748	617.701	2.116	617.701	0.342	617.701	0.137	617.701	-0.027		617.701	11.181	617.701	7.922	617.701	4.605	617.701	3.946	617.701	3.758	617.701	3.111	617.701	1.867
618.704	2.721	618.704	2.106	618.704	0.326	618.704	0.139	618.704	-0.038		618.704	11.177	618.704	7.889	618.704	4.594	618.704	3.947	618.704	3.756	618.704	3.112	618.704	1.88
619.707	2.708	619.707	2.089	619.707	0.313	619.707	0.126	619.707	-0.032		619.707	11.154	619.707	7.85	619.707	4.575	619.707	3.936	619.707	3.728	619.707	3.104	619.707	1.869
620.709	2.689	620.709	2.092	620.709	0.309	620.709	0.115	620.709	-0.012		620.709	11.143	620.709	7.822	620.709	4.583	620.709	3.932	620.709	3.72	620.709	3.107	620.709	1.862
621.712	2.69	621.712	2.083	621.712	0.32	621.712	0.133	621.712	-0.002		621.712	11.137	621.712	7.805	621.712	4.582	621.712	3.943	621.712	3.733	621.712	3.1	621.712	1.885
622.714	2.674	622.714	2.069	622.714	0.32	622.714	0.126	622.714	0.012		622.714	11.112	622.714	7.761	622.714	4.564	622.714	3.922	622.714	3.727	622.714	3.102	622.714	1.887
623.717	2.668	623.717	2.048	623.717	0.329	623.717	0.138	623.717	0.036		623.717	11.083	623.717	7.728	623.717	4.551	623.717	3.913	623.717	3.71	623.717	3.083	623.717	1.863
624.72	2.672	624.72	2.036	624.72	0.322	624.72	0.143	624.72	0.038		624.72	11.051	624.72	7.694	624.72	4.538	624.72	3.909	624.72	3.715	624.72	3.095	624.72	1.835
625.722	2.655	625.722	2.023	625.722	0.319	625.722	0.138	625.722	0.026		625.722	11.02	625.722	7.652	625.722	4.516	625.722	3.902	625.722	3.715	625.722	3.083	625.722	1.818
626.725	2.633	626.725	2.012	626.725	0.311	626.725	0.126	626.725	0.025		626.725	10.995	626.725	7.611	626.725	4.514	626.725	3.887	626.725	3.701	626.725	3.074	626.725	1.788
627.727	2.626	627.727	2.013	627.727	0.294	627.727	0.134	627.727	0.007		627.727	10.967	627.727	7.577	627.727	4.507	627.727	3.884	627.727	3.688	627.727	3.049	627.727	1.762
628.73	2.621	628.73	2.024	628.73	0.302	628.73	0.13	628.73	0.001		628.73	10.934	628.73	7.539	628.73	4.5	628.73	3.87	628.73	3.683	628.73	3.04	628.73	1.755
629.733	2.602	629.733	2.017	629.733	0.31	629.733	0.131	629.733	-0.003		629.733	10.895	629.733	7.504	629.733	4.498	629.733	3.863	629.733	3.662	629.733	3.033	629.733	1.76
630.735	2.605	630.735	2.013	630.735	0.31	630.735	0.144	630.735	0.009		630.735	10.871	630.735	7.491	630.735	4.496	630.735	3.862	630.735	3.652	630.735	3.035	630.735	1.755
631.738	2.607	631.738	2.011	631.738	0.335	631.738	0.146	631.738	0.01		631.738	10.852	631.738	7.471	631.738	4.482	631.738	3.865	631.738	3.658	631.738	3.022	631.738	1.77
632.74	2.601	632.74	1.992	632.74	0.337	632.74	0.137	632.74	0.006		632.74	10.822	632.74	7.445	632.74	4.476	632.74	3.866	632.74	3.649	632.74	3.031	632.74	1.784
633.743	2.59	633.743	1.974	633.743	0.325	633.743	0.13	633.743	-0.015		633.743	10.77	633.743	7.397	633.743	4.461	633.743	3.853	633.743	3.644	633.743	3.017	633.743	1.78
634.746	2.576	634.746	1.968	634.746	0.314	634.746	0.134	634.746	-0.016		634.746	10.726	634.746	7.36	634.746	4.448	634.746	3.84	634.746	3.653	634.746	3	634.746	1.766
635.748	2.555	635.748	1.95	635.748	0.316	635.748	0.124	635.748	-0.018		635.748	10.662	635.748	7.312	635.748	4.435	635.748	3.815	635.748	3.653	635.748	2.99	635.748	1.758
636.751	2.527	636.751	1.914	636.751	0.304	636.751	0.122	636.751	-0.032		636.751	10.585	636.751	7.246	636.751	4.416	636.751	3.802	636.751	3.641	636.751	2.984	636.751	1.742
637.753	2.505	637.753	1.903	637.753	0.307	637.753	0.133	637.753	-0.026		637.753	10.511	637.753	7.198	637.753	4.406	637.753	3.786	637.753	3.619	637.753	2.96	637.753	1.725
638.756	2.476	638.756	1.88	638.756	0.296	638.756	0.135	638.756	-0.011		638.756	10.45	638.756	7.159	638.756	4.388	638.756	3.775	638.756	3.598	638.756	2.953	638.756	1.713
639.759	2.454	639.759	1.853	639.759	0.29	639.759	0.135	639.759	-0.008		639.759	10.382	639.759	7.096	639.759	4.375	639.759	3.761	639.759	3.561	639.759	2.939	639.759	1.704
640.761	2.439	640.761	1.842	640.761	0.278	640.761	0.129	640.761	-0.015		640.761	10.329	640.761	7.045	640.761	4.358	640.761	3.762	640.761	3.538	640.761	2.912	640.761	1.694
641.764	2.409	641.764	1.819	641.764	0.281	641.764	0.126	641.764	-0.01		641.764	10.278	641.764	7.001	641.764	4.347	641.764	3.739	641.764	3.511	641.764	2.893	641.764	1.678
642.766	2.379	642.766	1.795	642.766	0.263	642.766	0.109	642.766	-0.018		642.766	10.242	642.766	6.957	642.766	4.337	642.766	3.742	642.766	3.505	642.766	2.903	642.766	1.676
643.769	2.359	643.769	1.769	643.769	0.269	643.769	0.113	643.769	-0.028		643.769	10.205	643.769	6.931	643.769	4.335	643.769	3.746	643.769	3.491	643.769	2.903	643.769	1.658
644.772	2.34	644.772	1.762	644.772	0.264	644.772	0.107	644.772	-0.032		644.772	10.205	644.772	6.927	644.772	4.337	644.772	3.754	644.772	3.495	644.772	2.903	644.772	1.66
645.774	2.316	645.774	1.745	645.774	0.267	645.774	0.117	645.774	-0.028		645.774	10.19	645.774	6.909	645.774	4.344	645.774	3.762	645.774	3.497	645.774	2.908	645.774	1.65
646.777	2.303	646.777	1.735	646.777	0.251	646.777	0.113	646.777	-0.029		646.777	10.179	646.777	6.904	646.777	4.351	646.777	3.783	646.777	3.476	646.777	2.896	646.777	1.65
647.779	2.28	647.779	1.711	647.779	0.255	647.779	0.104	647.779	-0.03		647.779	10.166	647.779	6.884	647.779	4.347	647.779	3.78	647.779	3.462	647.779	2.879	647.779	1.654
648.782	2.258	648.782	1.686	648.782	0.252	648.782	0.098	648.782	-0.027		648.782	10.147	648.782	6.85	648.782	4.345	648.782	3.769	648.782	3.46	648.782	2.873	648.782	1.664
649.785	2.235	649.785	1.651	649.785	0.267	649.785	0.088	649.785	-0.025		649.785	10.129	649.785	6.818	649.785	4.339	649.785	3.771	649.785	3.441	649.785	2.877	649.785	1.663
650.787	2.195	650.787	1.613	650.787	0.261	650.787	0.069	650.787	-0.027		650.787	10.1	650.787	6.783	650.787	4.326	650.787	3.762	650.787	3.397	650.787	2.873	650.787	1.667
651.79	2.176	651.79	1.577	651.79	0.252	651.79	0.056	651.79	-0.024		651.79	10.078	651.79	6.749	651.79	4.319	651.79	3.766	651.79	3.382	651.79	2.892	651.79	1.669
652.792	2.149	652.792	1.547	652.792	0.238	652.792	0.067	652.792	-0.016		652.792	10.035	652.792	6.697	652.792	4.302	652.792	3.763	652.792	3.359	652.792	2.9	652.792	1.662
653.795	2.128	653.795	1.528	653.795	0.217	653.795	0.058	653.795	-0.009		653.795	10.013	653.795	6.668	653.795	4.296	653.795	3.763	653.795	3.345	653.795	2.908	653.795	1.664
654.798	2.094	654.798	1.502	654.798	0.186	654.798	0.052	654.798	-0.012		654.798	9.95	654.798	6.608	654.798	4.272	654.798	3.745	654.798	3.312	654.798	2.904	654.798	1.666
655.8	2.079	655.8	1.476	655.8	0.161	655.8	0.048	655.8	-0.015		655.8	9.884	655.8	6.559	655.8	4.251	655.8	3.724	655.8	3.296	655.8	2.899	655.8	1.675
656.803	2.057	656.803	1.468	656.803	0.16	656.803	0.055	656.803	-0.015		656.803	9.814	656.803	6.51	656.803	4.226	656.803	3.693	656.803	3.283	656.803	2.891	656.803	1.679
657.805	2.042	657.805	1.461	657.805	0.16	657.805	0.057	657.805	-0.004		657.805	9.746	657.805	6.458	657.805	4.214	657.805	3.675	657.805	3.274	657.805	2.867	657.805	1.69
658.808	2.023	658.808	1.444	658.808	0.167	658.808	0.062	658.808	-0.003		658.808	9.692	658.808	6.418	658.808	4.202	658.808	3.667	658.808	3.262	658.808	2.856	658.808	1.703
659.811	2.016	659.811	1.448	659.811	0.181	659.811	0.08	659.811	0.016		659.811	9.632	659.811	6.4	659.811	4.194	659.811	3.649	659.811	3.262	659.811	2.827	659.811	1.699
660.813	2.017	660.813	1.451	660.813	0.199	660.813	0.09	660.813	0.03		660.813	9.606	660.813	6.379	660.813	4.189	660.813	3.66	660.813	3.263	660.813	2.825	660.813	1.7
661.816	2	661.816	1.437	661.816	0.196	661.816	0.097	661.816	0.03		661.816	9.577	661.816	6.356	661.816	4.187	661.816	3.659	661.816	3.257	661.816	2.808	661.816	1.698
662.818	1.994	662.818	1.42	662.818	0.195	662.818	0.095	662.818	0.02		662.818	9.555	662.818	6.352	662.818	4.178	662.818	3.646	662.818	3.254	662.818	2.793	662.818	1.696
663.821	1.985	663.821	1.407	663.821	0.194	663.821	0.098	663.821	0.012		663.821	9.533	663.821	6.342	663.821	4.181	663.821	3.641	663.821	3.245	663.821	2.775	663.821	1.687
664.824	1.965	664.824	1.368	664.824	0.196	664.824	0.096	664.824	-0.004		664.824	9.534	664.824	6.34	664.824	4.188	664.824	3.651	664.824	3.238	664.824	2.776	664.824	1.684
665.826	1.945	665.826	1.345	665.826	0.196	665.826	0.095	665.826	-0.007		665.826	9.504	665.826	6.33	665.826	4.186	665.826	3.634	665.826	3.223	665.826	2.76	665.826	1.689
666.829	1.936	666.829	1.329	666.829	0.189	666.829	0.088	666.829	-0.005		666.829	9.478	666.829	6.31	666.829	4.189	666.829	3.623	666.829	3.213	666.829	2.757	666.829	1.695
667.831	1.92	667.831	1.309	667.831	0.179	667.831	0.095	667.831	-0.003		667.831	9.448	667.831	6.303	667.831	4.187	667.831	3.621	667.831	3.204	667.831	2.764	667.831	1.687
668.834	1.905	668.834	1.295	668.834	0.183	668.834	0.091	668.834	-0.001		668.834	9.402	668.834	6.282	668.834	4.179	668.834	3.615	668.834	3.195	668.834	2.763	668.834	1.675
669.837	1.898	669.837	1.287	669.837	0.183	669.837	0.087	669.837	0.008		669.837	9.354	669.837	6.251	669.837	4.164	669.837	3.618	669.837	3.196	669.837	2.772	669.837	1.673
670.839	1.878	670.839	1.28	670.839	0.185	670.839	0.078	670.839	0.003		670.839	9.306	670.839	6.225	670.839	4.171	670.839	3.614	670.839	3.201	670.839	2.776	670.839	1.652
671.842	1.865	671.842	1.265	671.842	0.193	671.842	0.082	671.842	0.007		671.842	9.253	671.842	6.213	671.842	4.158	671.842	3.613	671.842	3.209	671.842	2.774	671.842	1.636
672.844	1.849	672.844	1.263	672.844	0.202	672.844	0.084	672.844	0.014		672.844	9.203	672.844	6.188	672.844	4.164	672.844	3.616	672.844	3.221	672.844	2.787	672.844	1.625
673.847	1.837	673.847	1.266	673.847	0.204	673.847	0.094	673.847	0.019		673.847	9.176	673.847	6.181	673.847	4.163	673.847	3.63	673.847	3.236	673.847	2.792	673.847	1.616
674.85	1.837	674.85	1.271	674.85	0.209	674.85	0.096	674.85	0.009		674.85	9.167	674.85	6.205	674.85	4.192	674.85	3.644	674.85	3.257	674.85	2.8	674.85	1.612
675.852	1.847	675.852	1.288	675.852	0.223	675.852	0.116	675.852	0.015		675.852	9.203	675.852	6.239	675.852	4.224	675.852	3.679	675.852	3.291	675.852	2.829	675.852	1.604
676.855	1.847	676.855	1.316	676.855	0.237	676.855	0.13	676.855	0.012		676.855	9.265	676.855	6.287	676.855	4.266	676.855	3.718	676.855	3.332	676.855	2.854	676.855	1.594
677.857	1.854	677.857	1.35	677.857	0.26	677.857	0.142	677.857	0.012		677.857	9.344	677.857	6.355	677.857	4.315	677.857	3.766	677.857	3.377	677.857	2.881	677.857	1.593
678.86	1.855	678.86	1.386	678.86	0.274	678.86	0.154	678.86	0.019		678.86	9.415	678.86	6.419	678.86	4.372	678.86	3.816	678.86	3.412	678.86	2.91	678.86	1.594
679.863	1.835	679.863	1.408	679.863	0.293	679.863	0.166	679.863	0.023		679.863	9.483	679.863	6.463	679.863	4.413	679.863	3.845	679.863	3.452	679.863	2.927	679.863	1.601
680.865	1.823	680.865	1.417	680.865	0.295	680.865	0.181	680.865	0.014		680.865	9.522	680.865	6.51	680.865	4.446	680.865	3.869	680.865	3.48	680.865	2.933	680.865	1.611
681.868	1.803	681.868	1.412	681.868	0.296	681.868	0.19	681.868	0.011		681.868	9.543	681.868	6.527	681.868	4.472	681.868	3.88	681.868	3.478	681.868	2.939	681.868	1.603
682.87	1.777	682.87	1.389	682.87	0.297	682.87	0.202	682.87	0.009		682.87	9.539	682.87	6.526	682.87	4.465	682.87	3.869	682.87	3.464	682.87	2.926	682.87	1.599
683.873	1.742	683.873	1.362	683.873	0.292	683.873	0.204	683.873	0.008		683.873	9.502	683.873	6.507	683.873	4.456	683.873	3.827	683.873	3.447	683.873	2.915	683.873	1.595
684.876	1.711	684.876	1.328	684.876	0.279	684.876	0.204	684.876	0		684.876	9.457	684.876	6.485	684.876	4.446	684.876	3.79	684.876	3.416	684.876	2.903	684.876	1.591
685.878	1.666	685.878	1.276	685.878	0.27	685.878	0.194	685.878	0.005		685.878	9.377	685.878	6.437	685.878	4.413	685.878	3.727	685.878	3.374	685.878	2.881	685.878	1.587
686.881	1.627	686.881	1.232	686.881	0.252	686.881	0.177	686.881	-0.007		686.881	9.293	686.881	6.399	686.881	4.379	686.881	3.653	686.881	3.346	686.881	2.858	686.881	1.6
687.883	1.587	687.883	1.179	687.883	0.234	687.883	0.156	687.883	-0.006		687.883	9.191	687.883	6.348	687.883	4.355	687.883	3.565	687.883	3.297	687.883	2.832	687.883	1.597
688.886	1.52	688.886	1.107	688.886	0.207	688.886	0.134	688.886	-0.009		688.886	9.036	688.886	6.271	688.886	4.297	688.886	3.444	688.886	3.241	688.886	2.798	688.886	1.603
689.889	1.413	689.889	1.003	689.889	0.166	689.889	0.11	689.889	-0.006		689.889	8.751	689.889	6.131	689.889	4.202	689.889	3.241	689.889	3.105	689.889	2.742	689.889	1.588
690.891	1.185	690.891	0.813	690.891	0.128	690.891	0.085	690.891	-0.007		690.891	8.117	690.891	5.825	690.891	4.04	690.891	2.916	690.891	2.835	690.891	2.612	690.891	1.567
691.894	0.915	691.894	0.601	691.894	0.098	691.894	0.06	691.894	0.003		691.894	6.965	691.894	5.103	691.894	3.707	691.894	2.435	691.894	2.437	691.894	2.284	691.894	1.492
692.896	0.627	692.896	0.393	692.896	0.056	692.896	0.038	692.896	0.002		692.896	5.417	692.896	4.056	692.896	3.104	692.896	1.816	692.896	1.891	692.896	1.783	692.896	1.297
693.899	0.366	693.899	0.208	693.899	0.028	693.899	0.022	693.899	0.001		693.899	3.775	693.899	2.921	693.899	2.357	693.899	1.206	693.899	1.298	693.899	1.254	693.899	1.012
694.902	0.145	694.902	0.071	694.902	0.017	694.902	0.013	694.902	0.002		694.902	2.189	694.902	1.782	694.902	1.574	694.902	0.669	694.902	0.764	694.902	0.738	694.902	0.705
695.904	0.056	695.904	0.034	695.904	0.007	695.904	0.004	695.904	0.003		695.904	0.995	695.904	0.836	695.904	0.858	695.904	0.278	695.904	0.371	695.904	0.302	695.904	0.408
696.907	0.013	696.907	0.017	696.907	0	696.907	0.001	696.907	0.001		696.907	0.325	696.907	0.272	696.907	0.337	696.907	0.066	696.907	0.117	696.907	0.067	696.907	0.162
697.909	0.003	697.909	0.007	697.909	0	697.909	0	697.909	0		697.909	0.079	697.909	0.074	697.909	0.094	697.909	0.011	697.909	0.028	697.909	0.013	697.909	0.039
698.912	0.001	698.912	0.001	698.912	0	698.912	0	698.912	0		698.912	0	698.912	0.001	698.912	0.011	698.912	0	698.912	0.001	698.912	0	698.912	0.001
699.915	0	699.915	0	699.915	0	699.915	0	699.915	0		699.915	0	699.915	0	699.915	0	699.915	0	699.915	0	699.915	0	699.915	0
700.917	0	700.917	0	700.917	0	700.917	0	700.917	0		700.917	0	700.917	0	700.917	0	700.917	0	700.917	0	700.917	0	700.917	0
701.92	0	701.92	0	701.92	0	701.92	0	701.92	0		701.92	0	701.92	0	701.92	0	701.92	0	701.92	0	701.92	0	701.92	0
702.922	0	702.922	0	702.922	0	702.922	0	702.922	0		702.922	0	702.922	0	702.922	0	702.922	0	702.922	0	702.922	0	702.922	0
703.925	0	703.925	0	703.925	0	703.925	0	703.925	0		703.925	0	703.925	0	703.925	0	703.925	0	703.925	0	703.925	0	703.925	0
704.928	0	704.928	0	704.928	0	704.928	0	704.928	0		704.928	0	704.928	0	704.928	0	704.928	0	704.928	0	704.928	0	704.928	0
705.93	0	705.93	0	705.93	0	705.93	0	705.93	0		705.93	0	705.93	0	705.93	0	705.93	0	705.93	0	705.93	0	705.93	0
706.933	0	706.933	0	706.933	0	706.933	0	706.933	0		706.933	0	706.933	0	706.933	0	706.933	0	706.933	0	706.933	0	706.933	0
707.935	0	707.935	0	707.935	0	707.935	0	707.935	0		707.935	0	707.935	0	707.935	0	707.935	0	707.935	0	707.935	0	707.935	0
708.938	0	708.938	0	708.938	0	708.938	0	708.938	0		708.938	0	708.938	0	708.938	0	708.938	0	708.938	0	708.938	0	708.938	0
709.941	0	709.941	0	709.941	0	709.941	0	709.941	0		709.941	0	709.941	0	709.941	0	709.941	0	709.941	0	709.941	0	709.941	0
710.943	0	710.943	0	710.943	0	710.943	0	710.943	0		710.943	0	710.943	0	710.943	0	710.943	0	710.943	0	710.943	0	710.943	0
711.946	0	711.946	0	711.946	0	711.946	0	711.946	0		711.946	0	711.946	0	711.946	0	711.946	0	711.946	0	711.946	0	711.946	0
712.948	0	712.948	0	712.948	0	712.948	0	712.948	0		712.948	0	712.948	0	712.948	0	712.948	0	712.948	0	712.948	0	712.948	0
713.951	0	713.951	0	713.951	0	713.951	0	713.951	0		713.951	0	713.951	0	713.951	0	713.951	0	713.951	0	713.951	0	713.951	0
714.954	0	714.954	0	714.954	0	714.954	0	714.954	0		714.954	0	714.954	0	714.954	0	714.954	0	714.954	0	714.954	0	714.954	0
715.956	0	715.956	0	715.956	0	715.956	0	715.956	0		715.956	0	715.956	0	715.956	0	715.956	0	715.956	0	715.956	0	715.956	0
716.959	0	716.959	0	716.959	0	716.959	0	716.959	0		716.959	0	716.959	0	716.959	0	716.959	0	716.959	0	716.959	0	716.959	0
717.961	0	717.961	0	717.961	0	717.961	0	717.961	0		717.961	0	717.961	0	717.961	0	717.961	0	717.961	0	717.961	0	717.961	0
718.964	0	718.964	0	718.964	0	718.964	0	718.964	0		718.964	0	718.964	0	718.964	0	718.964	0	718.964	0	718.964	0	718.964	0
719.967	0	719.967	0	719.967	0	719.967	0	719.967	0		719.967	0	719.967	0	719.967	0	719.967	0	719.967	0	719.967	0	719.967	0
720.969	0	720.969	0	720.969	0	720.969	0	720.969	0		720.969	0	720.969	0	720.969	0	720.969	0	720.969	0	720.969	0	720.969	0
721.972	0	721.972	0	721.972	0	721.972	0	721.972	0		721.972	0	721.972	0	721.972	0	721.972	0	721.972	0	721.972	0	721.972	0
722.974	0	722.974	0	722.974	0	722.974	0	722.974	0		722.974	0	722.974	0	722.974	0	722.974	0	722.974	0	722.974	0	722.974	0
723.977	0	723.977	0	723.977	0	723.977	0	723.977	0		723.977	0	723.977	0	723.977	0	723.977	0	723.977	0	723.977	0	723.977	0
724.98	0	724.98	0	724.98	0	724.98	0	724.98	0		724.98	0	724.98	0	724.98	0	724.98	0	724.98	0	724.98	0	724.98	0
725.982	0	725.982	0	725.982	0	725.982	0	725.982	0		725.982	0	725.982	0	725.982	0	725.982	0	725.982	0	725.982	0	725.982	0
726.985	0	726.985	0	726.985	0	726.985	0	726.985	0		726.985	0	726.985	0	726.985	0	726.985	0	726.985	0	726.985	0	726.985	0
727.987	0	727.987	0	727.987	0	727.987	0	727.987	0		727.987	0	727.987	0	727.987	0	727.987	0	727.987	0	727.987	0	727.987	0
728.99	0	728.99	0	728.99	0	728.99	0	728.99	0		728.99	0	728.99	0	728.99	0	728.99	0	728.99	0	728.99	0	728.99	0
729.993	0	729.993	0	729.993	0	729.993	0	729.993	0		729.993	0	729.993	0	729.993	0	729.993	0	729.993	0	729.993	0	729.993	0
730.995	0	730.995	0	730.995	0	730.995	0	730.995	0		730.995	0	730.995	0	730.995	0	730.995	0	730.995	0	730.995	0	730.995	0
731.998	0	731.998	0	731.998	0	731.998	0	731.998	0		731.998	0	731.998	0	731.998	0	731.998	0	731.998	0	731.998	0	731.998	0
733	0	733	0	733	0	733	0	733	0		733	0	733	0	733	0	733	0	733	0	733	0	733	0
734.003	0	734.003	0	734.003	0	734.003	0	734.003	0		734.003	0	734.003	0	734.003	0	734.003	0	734.003	0	734.003	0	734.003	0
735.006	0	735.006	0	735.006	0	735.006	0	735.006	0		735.006	0	735.006	0	735.006	0	735.006	0	735.006	0	735.006	0	735.006	0
736.008	0	736.008	0	736.008	0	736.008	0	736.008	0		736.008	0	736.008	0	736.008	0	736.008	0	736.008	0	736.008	0	736.008	0
737.011	0	737.011	0	737.011	0	737.011	0	737.011	0		737.011	0	737.011	0	737.011	0	737.011	0	737.011	0	737.011	0	737.011	0
738.013	0	738.013	0	738.013	0	738.013	0	738.013	0		738.013	0	738.013	0	738.013	0	738.013	0	738.013	0	738.013	0	738.013	0
739.016	0	739.016	0	739.016	0	739.016	0	739.016	0		739.016	0	739.016	0	739.016	0	739.016	0	739.016	0	739.016	0	739.016	0
740.019	0	740.019	0	740.019	0	740.019	0	740.019	0		740.019	0	740.019	0	740.019	0	740.019	0	740.019	0	740.019	0	740.019	0
741.021	0	741.021	0	741.021	0	741.021	0	741.021	0		741.021	0	741.021	0	741.021	0	741.021	0	741.021	0	741.021	0	741.021	0
742.024	0	742.024	0	742.024	0	742.024	0	742.024	0		742.024	0	742.024	0	742.024	0	742.024	0	742.024	0	742.024	0	742.024	0
743.026	0	743.026	0	743.026	0	743.026	0	743.026	0		743.026	0	743.026	0	743.026	0	743.026	0	743.026	0	743.026	0	743.026	0
744.029	0	744.029	0	744.029	0	744.029	0	744.029	0		744.029	0	744.029	0	744.029	0	744.029	0	744.029	0	744.029	0	744.029	0
745.032	0	745.032	0	745.032	0	745.032	0	745.032	0		745.032	0	745.032	0	745.032	0	745.032	0	745.032	0	745.032	0	745.032	0
746.034	0	746.034	0	746.034	0	746.034	0	746.034	0		746.034	0	746.034	0	746.034	0	746.034	0	746.034	0	746.034	0	746.034	0
747.037	0	747.037	0	747.037	0	747.037	0	747.037	0		747.037	0	747.037	0	747.037	0	747.037	0	747.037	0	747.037	0	747.037	0
748.039	0	748.039	0	748.039	0	748.039	0	748.039	0		748.039	0	748.039	0	748.039	0	748.039	0	748.039	0	748.039	0	748.039	0
749.042	0	749.042	0	749.042	0	749.042	0	749.042	0		749.042	0	749.042	0	749.042	0	749.042	0	749.042	0	749.042	0	749.042	0
750.045	0	750.045	0	750.045	0	750.045	0	750.045	0		750.045	0	750.045	0	750.045	0	750.045	0	750.045	0	750.045	0	750.045	0
751.047	0	751.047	0	751.047	0	751.047	0	751.047	0		751.047	0	751.047	0	751.047	0	751.047	0	751.047	0	751.047	0	751.047	0
752.05	0	752.05	0	752.05	0	752.05	0	752.05	0		752.05	0	752.05	0	752.05	0	752.05	0	752.05	0	752.05	0	752.05	0
753.052	0	753.052	0	753.052	0	753.052	0	753.052	0		753.052	0	753.052	0	753.052	0	753.052	0	753.052	0	753.052	0	753.052	0
754.055	0	754.055	0	754.055	0	754.055	0	754.055	0		754.055	0	754.055	0	754.055	0	754.055	0	754.055	0	754.055	0	754.055	0
755.058	0	755.058	0	755.058	0	755.058	0	755.058	0		755.058	0	755.058	0	755.058	0	755.058	0	755.058	0	755.058	0	755.058	0
756.06	0	756.06	0	756.06	0	756.06	0	756.06	0		756.06	0	756.06	0	756.06	0	756.06	0	756.06	0	756.06	0	756.06	0
757.063	0	757.063	0	757.063	0	757.063	0	757.063	0		757.063	0	757.063	0	757.063	0	757.063	0	757.063	0	757.063	0	757.063	0
758.065	0	758.065	0	758.065	0	758.065	0	758.065	0		758.065	0	758.065	0	758.065	0	758.065	0	758.065	0	758.065	0	758.065	0
759.068	0	759.068	0	759.068	0	759.068	0	759.068	0		759.068	0	759.068	0	759.068	0	759.068	0	759.068	0	759.068	0	759.068	0
760.071	0	760.071	0	760.071	0	760.071	0	760.071	0		760.071	0	760.071	0	760.071	0	760.071	0	760.071	0	760.071	0	760.071	0
761.073	0	761.073	0	761.073	0	761.073	0	761.073	0		761.073	0	761.073	0	761.073	0	761.073	0	761.073	0	761.073	0	761.073	0
762.076	0	762.076	0	762.076	0	762.076	0	762.076	0		762.076	0	762.076	0	762.076	0	762.076	0	762.076	0	762.076	0	762.076	0
763.078	0	763.078	0	763.078	0	763.078	0	763.078	0		763.078	0	763.078	0	763.078	0	763.078	0	763.078	0	763.078	0	763.078	0
764.081	0	764.081	0	764.081	0	764.081	0	764.081	0		764.081	0	764.081	0	764.081	0	764.081	0	764.081	0	764.081	0	764.081	0
765.084	0	765.084	0	765.084	0	765.084	0	765.084	0		765.084	0	765.084	0	765.084	0	765.084	0	765.084	0	765.084	0	765.084	0
766.086	0	766.086	0	766.086	0	766.086	0	766.086	0		766.086	0	766.086	0	766.086	0	766.086	0	766.086	0	766.086	0	766.086	0
767.089	0	767.089	0	767.089	0	767.089	0	767.089	0		767.089	0	767.089	0	767.089	0	767.089	0	767.089	0	767.089	0	767.089	0
768.091	0	768.091	0	768.091	0	768.091	0	768.091	0		768.091	0	768.091	0	768.091	0	768.091	0	768.091	0	768.091	0	768.091	0
769.094	0	769.094	0	769.094	0	769.094	0	769.094	0		769.094	0	769.094	0	769.094	0	769.094	0	769.094	0	769.094	0	769.094	0
770.097	0	770.097	0	770.097	0	770.097	0	770.097	0		770.097	0	770.097	0	770.097	0	770.097	0	770.097	0	770.097	0	770.097	0
771.099	0	771.099	0	771.099	0	771.099	0	771.099	0		771.099	0	771.099	0	771.099	0	771.099	0	771.099	0	771.099	0	771.099	0
772.102	0	772.102	0	772.102	0	772.102	0	772.102	0		772.102	0	772.102	0	772.102	0	772.102	0	772.102	0	772.102	0	772.102	0
773.104	0	773.104	0	773.104	0	773.104	0	773.104	0		773.104	0	773.104	0	773.104	0	773.104	0	773.104	0	773.104	0	773.104	0
774.107	0	774.107	0	774.107	0	774.107	0	774.107	0		774.107	0	774.107	0	774.107	0	774.107	0	774.107	0	774.107	0	774.107	0
775.11	0	775.11	0	775.11	0	775.11	0	775.11	0		775.11	0	775.11	0	775.11	0	775.11	0	775.11	0	775.11	0	775.11	0
776.112	0	776.112	0	776.112	0	776.112	0	776.112	0		776.112	0	776.112	0	776.112	0	776.112	0	776.112	0	776.112	0	776.112	0
777.115	0	777.115	0	777.115	0	777.115	0	777.115	0		777.115	0	777.115	0	777.115	0	777.115	0	777.115	0	777.115	0	777.115	0
778.117	0	778.117	0	778.117	0	778.117	0	778.117	0		778.117	0	778.117	0	778.117	0	778.117	0	778.117	0	778.117	0	778.117	0
779.12	0	779.12	0	779.12	0	779.12	0	779.12	0		779.12	0	779.12	0	779.12	0	779.12	0	779.12	0	779.12	0	779.12	0
780.123	0	780.123	0	780.123	0	780.123	0	780.123	0		780.123	0	780.123	0	780.123	0	780.123	0	780.123	0	780.123	0	780.123	0
781.125	0	781.125	0	781.125	0	781.125	0	781.125	0		781.125	0	781.125	0	781.125	0	781.125	0	781.125	0	781.125	0	781.125	0
782.128	0	782.128	0	782.128	0	782.128	0	782.128	0		782.128	0	782.128	0	782.128	0	782.128	0	782.128	0	782.128	0	782.128	0
783.13	0	783.13	0	783.13	0	783.13	0	783.13	0		783.13	0	783.13	0	783.13	0	783.13	0	783.13	0	783.13	0	783.13	0
784.133	0	784.133	0	784.133	0	784.133	0	784.133	0		784.133	0	784.133	0	784.133	0	784.133	0	784.133	0	784.133	0	784.133	0
785.136	0	785.136	0	785.136	0	785.136	0	785.136	0		785.136	0	785.136	0	785.136	0	785.136	0	785.136	0	785.136	0	785.136	0
786.138	0	786.138	0	786.138	0	786.138	0	786.138	0		786.138	0	786.138	0	786.138	0	786.138	0	786.138	0	786.138	0	786.138	0
787.141	0	787.141	0	787.141	0	787.141	0	787.141	0		787.141	0	787.141	0	787.141	0	787.141	0	787.141	0	787.141	0	787.141	0
788.143	0	788.143	0	788.143	0	788.143	0	788.143	0		788.143	0	788.143	0	788.143	0	788.143	0	788.143	0	788.143	0	788.143	0
789.146	0	789.146	0	789.146	0	789.146	0	789.146	0		789.146	0	789.146	0	789.146	0	789.146	0	789.146	0	789.146	0	789.146	0
790.149	0	790.149	0	790.149	0	790.149	0	790.149	0		790.149	0	790.149	0	790.149	0	790.149	0	790.149	0	790.149	0	790.149	0
791.151	0	791.151	0	791.151	0	791.151	0	791.151	0		791.151	0	791.151	0	791.151	0	791.151	0	791.151	0	791.151	0	791.151	0
792.154	0	792.154	0	792.154	0	792.154	0	792.154	0		792.154	0	792.154	0	792.154	0	792.154	0	792.154	0	792.154	0	792.154	0
793.156	0	793.156	0	793.156	0	793.156	0	793.156	0		793.156	0	793.156	0	793.156	0	793.156	0	793.156	0	793.156	0	793.156	0
794.159	0	794.159	0	794.159	0	794.159	0	794.159	0		794.159	0	794.159	0	794.159	0	794.159	0	794.159	0	794.159	0	794.159	0
795.162	0	795.162	0	795.162	0	795.162	0	795.162	0		795.162	0	795.162	0	795.162	0	795.162	0	795.162	0	795.162	0	795.162	0
796.164	0	796.164	0	796.164	0	796.164	0	796.164	0		796.164	0	796.164	0	796.164	0	796.164	0	796.164	0	796.164	0	796.164	0
797.167	0	797.167	0	797.167	0	797.167	0	797.167	0		797.167	0	797.167	0	797.167	0	797.167	0	797.167	0	797.167	0	797.167	0
798.169	0	798.169	0	798.169	0	798.169	0	798.169	0		798.169	0	798.169	0	798.169	0	798.169	0	798.169	0	798.169	0	798.169	0
799.172	0	799.172	0	799.172	0	799.172	0	799.172	0		799.172	0	799.172	0	799.172	0	799.172	0	799.172	0	799.172	0	799.172	0
800.175	0	800.175	0	800.175	0	800.175	0	800.175	0		800.175	0	800.175	0	800.175	0	800.175	0	800.175	0	800.175	0	800.175	0
801.177	0	801.177	0	801.177	0	801.177	0	801.177	0		801.177	0	801.177	0	801.177	0	801.177	0	801.177	0	801.177	0	801.177	0
802.18	0	802.18	0	802.18	0	802.18	0	802.18	0		802.18	0	802.18	0	802.18	0	802.18	0	802.18	0	802.18	0	802.18	0
803.182	0	803.182	0	803.182	0	803.182	0	803.182	0		803.182	0	803.182	0	803.182	0	803.182	0	803.182	0	803.182	0	803.182	0
804.185	0	804.185	0	804.185	0	804.185	0	804.185	0		804.185	0	804.185	0	804.185	0	804.185	0	804.185	0	804.185	0	804.185	0
805.188	0	805.188	0	805.188	0	805.188	0	805.188	0		805.188	0	805.188	0	805.188	0	805.188	0	805.188	0	805.188	0	805.188	0
806.19	0	806.19	0	806.19	0	806.19	0	806.19	0		806.19	0	806.19	0	806.19	0	806.19	0	806.19	0	806.19	0	806.19	0
807.193	0	807.193	0	807.193	0	807.193	0	807.193	0		807.193	0	807.193	0	807.193	0	807.193	0	807.193	0	807.193	0	807.193	0
808.195	0	808.195	0	808.195	0	808.195	0	808.195	0		808.195	0	808.195	0	808.195	0	808.195	0	808.195	0	808.195	0	808.195	0
809.198	0	809.198	0	809.198	0	809.198	0	809.198	0		809.198	0	809.198	0	809.198	0	809.198	0	809.198	0	809.198	0	809.198	0
810.201	0	810.201	0	810.201	0	810.201	0	810.201	0		810.201	0	810.201	0	810.201	0	810.201	0	810.201	0	810.201	0	810.201	0
811.203	0	811.203	0	811.203	0	811.203	0	811.203	0		811.203	0	811.203	0	811.203	0	811.203	0	811.203	0	811.203	0	811.203	0
812.206	0	812.206	0	812.206	0	812.206	0	812.206	0		812.206	0	812.206	0	812.206	0	812.206	0	812.206	0	812.206	0	812.206	0
813.208	0	813.208	0	813.208	0	813.208	0	813.208	0		813.208	0	813.208	0	813.208	0	813.208	0	813.208	0	813.208	0	813.208	0
814.211	0	814.211	0	814.211	0	814.211	0	814.211	0		814.211	0	814.211	0	814.211	0	814.211	0	814.211	0	814.211	0	814.211	0
815.214	0	815.214	0	815.214	0	815.214	0	815.214	0		815.214	0	815.214	0	815.214	0	815.214	0	815.214	0	815.214	0	815.214	0
816.216	0	816.216	0	816.216	0	816.216	0	816.216	0		816.216	0	816.216	0	816.216	0	816.216	0	816.216	0	816.216	0	816.216	0
817.219	0	817.219	0	817.219	0	817.219	0	817.219	0		817.219	0	817.219	0	817.219	0	817.219	0	817.219	0	817.219	0	817.219	0
818.221	0	818.221	0	818.221	0	818.221	0	818.221	0		818.221	0	818.221	0	818.221	0	818.221	0	818.221	0	818.221	0	818.221	0
819.224	0	819.224	0	819.224	0	819.224	0	819.224	0		819.224	0	819.224	0	819.224	0	819.224	0	819.224	0	819.224	0	819.224	0
820.227	0	820.227	0	820.227	0	820.227	0	820.227	0		820.227	0	820.227	0	820.227	0	820.227	0	820.227	0	820.227	0	820.227	0
821.229	0	821.229	0	821.229	0	821.229	0	821.229	0		821.229	0	821.229	0	821.229	0	821.229	0	821.229	0	821.229	0	821.229	0
822.232	0	822.232	0	822.232	0	822.232	0	822.232	0		822.232	0	822.232	0	822.232	0	822.232	0	822.232	0	822.232	0	822.232	0
823.234	0	823.234	0	823.234	0	823.234	0	823.234	0		823.234	0	823.234	0	823.234	0	823.234	0	823.234	0	823.234	0	823.234	0
824.237	0	824.237	0	824.237	0	824.237	0	824.237	0		824.237	0	824.237	0	824.237	0	824.237	0	824.237	0	824.237	0	824.237	0
825.24	0	825.24	0	825.24	0	825.24	0	825.24	0		825.24	0	825.24	0	825.24	0	825.24	0	825.24	0	825.24	0	825.24	0
826.242	0	826.242	0	826.242	0	826.242	0	826.242	0		826.242	0	826.242	0	826.242	0	826.242	0	826.242	0	826.242	0	826.242	0
827.245	0	827.245	0	827.245	0	827.245	0	827.245	0		827.245	0	827.245	0	827.245	0	827.245	0	827.245	0	827.245	0	827.245	0
828.247	0	828.247	0	828.247	0	828.247	0	828.247	0		828.247	0	828.247	0	828.247	0	828.247	0	828.247	0	828.247	0	828.247	0
829.25	0	829.25	0	829.25	0	829.25	0	829.25	0		829.25	0	829.25	0	829.25	0	829.25	0	829.25	0	829.25	0	829.25	0
830.253	0	830.253	0	830.253	0	830.253	0	830.253	0		830.253	0	830.253	0	830.253	0	830.253	0	830.253	0	830.253	0	830.253	0
831.255	0	831.255	0	831.255	0	831.255	0	831.255	0		831.255	0	831.255	0	831.255	0	831.255	0	831.255	0	831.255	0	831.255	0
832.258	0	832.258	0	832.258	0	832.258	0	832.258	0		832.258	0	832.258	0	832.258	0	832.258	0	832.258	0	832.258	0	832.258	0
833.26	0	833.26	0	833.26	0	833.26	0	833.26	0		833.26	0	833.26	0	833.26	0	833.26	0	833.26	0	833.26	0	833.26	0
834.263	0	834.263	0	834.263	0	834.263	0	834.263	0		834.263	0	834.263	0	834.263	0	834.263	0	834.263	0	834.263	0	834.263	0
835.266	0	835.266	0	835.266	0	835.266	0	835.266	0		835.266	0	835.266	0	835.266	0	835.266	0	835.266	0	835.266	0	835.266	0
836.268	0	836.268	0	836.268	0	836.268	0	836.268	0		836.268	0	836.268	0	836.268	0	836.268	0	836.268	0	836.268	0	836.268	0
837.271	0	837.271	0	837.271	0	837.271	0	837.271	0		837.271	0	837.271	0	837.271	0	837.271	0	837.271	0	837.271	0	837.271	0
838.273	0	838.273	0	838.273	0	838.273	0	838.273	0		838.273	0	838.273	0	838.273	0	838.273	0	838.273	0	838.273	0	838.273	0
839.276	0	839.276	0	839.276	0	839.276	0	839.276	0		839.276	0	839.276	0	839.276	0	839.276	0	839.276	0	839.276	0	839.276	0
840.279	0	840.279	0	840.279	0	840.279	0	840.279	0		840.279	0	840.279	0	840.279	0	840.279	0	840.279	0	840.279	0	840.279	0
841.281	0	841.281	0	841.281	0	841.281	0	841.281	0		841.281	0	841.281	0	841.281	0	841.281	0	841.281	0	841.281	0	841.281	0
842.284	0	842.284	0	842.284	0	842.284	0	842.284	0		842.284	0	842.284	0	842.284	0	842.284	0	842.284	0	842.284	0	842.284	0
843.286	0	843.286	0	843.286	0	843.286	0	843.286	0		843.286	0	843.286	0	843.286	0	843.286	0	843.286	0	843.286	0	843.286	0
844.289	0	844.289	0	844.289	0	844.289	0	844.289	0		844.289	0	844.289	0	844.289	0	844.289	0	844.289	0	844.289	0	844.289	0
845.292	0	845.292	0	845.292	0	845.292	0	845.292	0		845.292	0	845.292	0	845.292	0	845.292	0	845.292	0	845.292	0	845.292	0
846.294	0	846.294	0	846.294	0	846.294	0	846.294	0		846.294	0	846.294	0	846.294	0	846.294	0	846.294	0	846.294	0	846.294	0
847.297	0	847.297	0	847.297	0	847.297	0	847.297	0		847.297	0	847.297	0	847.297	0	847.297	0	847.297	0	847.297	0	847.297	0
848.299	0	848.299	0	848.299	0	848.299	0	848.299	0		848.299	0	848.299	0	848.299	0	848.299	0	848.299	0	848.299	0	848.299	0
849.302	0	849.302	0	849.302	0	849.302	0	849.302	0		849.302	0	849.302	0	849.302	0	849.302	0	849.302	0	849.302	0	849.302	0
850.305	0	850.305	0	850.305	0	850.305	0	850.305	0		850.305	0	850.305	0	850.305	0	850.305	0	850.305	0	850.305	0	850.305	0
851.307	0	851.307	0	851.307	0	851.307	0	851.307	0		851.307	0	851.307	0.001	851.307	0	851.307	0	851.307	0	851.307	0	851.307	0
852.31	0	852.31	0	852.31	0	852.31	0	852.31	0		852.31	0	852.31	0.003	852.31	0	852.31	0	852.31	0	852.31	0	852.31	0
853.312	0	853.312	0	853.312	0	853.312	0	853.312	0		853.312	0	853.312	0.005	853.312	0	853.312	0	853.312	0	853.312	0	853.312	0
854.315	0	854.315	0	854.315	0	854.315	0	854.315	0		854.315	0.015	854.315	0.011	854.315	0	854.315	0	854.315	0.001	854.315	0.005	854.315	0
855.318	-0.001	855.318	-0.001	855.318	-0.001	855.318	-0.001	855.318	-0.001		855.318	0.169	855.318	0.023	855.318	0.001	855.318	0.006	855.318	0.017	855.318	0.024	855.318	0.001
856.32	0.001	856.32	0	856.32	-0.001	856.32	-0.001	856.32	0		856.32	0.872	856.32	1.027	856.32	0.203	856.32	0.151	856.32	0.224	856.32	0.164	856.32	0.144
857.323	0.013	857.323	0.008	857.323	-0.004	857.323	-0.001	857.323	0.005		857.323	2.609	857.323	2.739	857.323	0.835	857.323	0.694	857.323	0.672	857.323	0.529	857.323	0.418
858.325	0.172	858.325	0.098	858.325	0.001	858.325	0.002	858.325	0.021		858.325	5.608	858.325	5.266	858.325	1.803	858.325	1.744	858.325	1.428	858.325	1.278	858.325	0.922
859.328	0.427	859.328	0.257	859.328	0.018	859.328	0.007	859.328	0.041		859.328	9.019	859.328	7.921	859.328	2.95	859.328	3.01	859.328	2.44	859.328	2.227	859.328	1.502
860.331	0.77	860.331	0.476	860.331	0.054	860.331	0.009	860.331	0.069		860.331	12.477	860.331	10.651	860.331	4.571	860.331	4.385	860.331	3.611	860.331	3.254	860.331	2.106
861.333	1.108	861.333	0.693	861.333	0.085	861.333	0.013	861.333	0.1		861.333	15.478	861.333	12.487	861.333	6.023	861.333	5.654	861.333	4.649	861.333	4.179	861.333	2.576
862.336	1.462	862.336	0.912	862.336	0.132	862.336	0.024	862.336	0.129		862.336	17.417	862.336	13.525	862.336	7.053	862.336	6.518	862.336	5.448	862.336	4.873	862.336	2.91
863.338	1.669	863.338	1.057	863.338	0.175	863.338	0.028	863.338	0.148		863.338	18.083	863.338	13.753	863.338	7.753	863.338	6.875	863.338	5.953	863.338	5.191	863.338	3.023
864.341	1.78	864.341	1.125	864.341	0.201	864.341	0.028	864.341	0.153		864.341	18.337	864.341	13.878	864.341	8.258	864.341	7.013	864.341	6.217	864.341	5.296	864.341	3.052
865.344	1.797	865.344	1.145	865.344	0.215	865.344	0.041	865.344	0.143		865.344	18.392	865.344	13.913	865.344	8.291	865.344	7.027	865.344	6.294	865.344	5.305	865.344	3.051
866.346	1.828	866.346	1.163	866.346	0.228	866.346	0.053	866.346	0.145		866.346	18.363	866.346	13.889	866.346	8.286	866.346	7.004	866.346	6.304	866.346	5.284	866.346	3.04
867.349	1.824	867.349	1.17	867.349	0.237	867.349	0.067	867.349	0.133		867.349	18.39	867.349	13.896	867.349	8.3	867.349	7.01	867.349	6.333	867.349	5.283	867.349	3.047
868.351	1.825	868.351	1.172	868.351	0.241	868.351	0.087	868.351	0.128		868.351	18.38	868.351	13.883	868.351	8.294	868.351	7.002	868.351	6.327	868.351	5.274	868.351	3.032
869.354	1.82	869.354	1.175	869.354	0.248	869.354	0.1	869.354	0.136		869.354	18.36	869.354	13.862	869.354	8.288	869.354	7.002	869.354	6.311	869.354	5.261	869.354	3.011
870.357	1.823	870.357	1.165	870.357	0.251	870.357	0.109	870.357	0.139		870.357	18.369	870.357	13.85	870.357	8.287	870.357	7.008	870.357	6.308	870.357	5.253	870.357	3.003
871.359	1.823	871.359	1.174	871.359	0.264	871.359	0.12	871.359	0.135		871.359	18.388	871.359	13.856	871.359	8.297	871.359	7.017	871.359	6.308	871.359	5.261	871.359	2.999
872.362	1.818	872.362	1.172	872.362	0.251	872.362	0.119	872.362	0.137		872.362	18.364	872.362	13.837	872.362	8.28	872.362	7.018	872.362	6.28	872.362	5.247	872.362	2.978
873.364	1.808	873.364	1.174	873.364	0.259	873.364	0.13	873.364	0.137		873.364	18.428	873.364	13.879	873.364	8.297	873.364	7.041	873.364	6.284	873.364	5.248	873.364	2.971
874.367	1.816	874.367	1.183	874.367	0.268	874.367	0.14	874.367	0.14		874.367	18.551	874.367	13.97	874.367	8.352	874.367	7.085	874.367	6.317	874.367	5.28	874.367	2.992
875.37	1.817	875.37	1.197	875.37	0.276	875.37	0.141	875.37	0.152		875.37	18.624	875.37	14.015	875.37	8.377	875.37	7.108	875.37	6.302	875.37	5.29	875.37	2.99
876.372	1.805	876.372	1.187	876.372	0.272	876.372	0.152	876.372	0.155		876.372	18.709	876.372	14.059	876.372	8.412	876.372	7.126	876.372	6.302	876.372	5.289	876.372	2.983
877.375	1.807	877.375	1.201	877.375	0.286	877.375	0.155	877.375	0.159		877.375	18.773	877.375	14.082	877.375	8.434	877.375	7.142	877.375	6.302	877.375	5.3	877.375	2.969
878.377	1.809	878.377	1.196	878.377	0.266	878.377	0.142	878.377	0.154		878.377	18.838	878.377	14.126	878.377	8.443	878.377	7.167	878.377	6.292	878.377	5.312	878.377	2.975
879.38	1.811	879.38	1.21	879.38	0.254	879.38	0.154	879.38	0.152		879.38	18.862	879.38	14.125	879.38	8.442	879.38	7.163	879.38	6.263	879.38	5.306	879.38	2.958
880.383	1.807	880.383	1.202	880.383	0.232	880.383	0.155	880.383	0.157		880.383	18.992	880.383	14.238	880.383	8.49	880.383	7.21	880.383	6.283	880.383	5.335	880.383	2.987
881.385	1.792	881.385	1.198	881.385	0.227	881.385	0.144	881.385	0.141		881.385	19.158	881.385	14.358	881.385	8.54	881.385	7.261	881.385	6.313	881.385	5.373	881.385	3.022
882.388	1.778	882.388	1.178	882.388	0.212	882.388	0.155	882.388	0.136		882.388	19.352	882.388	14.502	882.388	8.614	882.388	7.317	882.388	6.354	882.388	5.426	882.388	3.054
883.39	1.761	883.39	1.17	883.39	0.186	883.39	0.146	883.39	0.134		883.39	19.512	883.39	14.578	883.39	8.679	883.39	7.362	883.39	6.377	883.39	5.469	883.39	3.071
884.393	1.746	884.393	1.147	884.393	0.181	884.393	0.141	884.393	0.128		884.393	19.65	884.393	14.669	884.393	8.72	884.393	7.405	884.393	6.407	884.393	5.504	884.393	3.1
885.396	1.737	885.396	1.157	885.396	0.181	885.396	0.138	885.396	0.106		885.396	19.706	885.396	14.671	885.396	8.734	885.396	7.422	885.396	6.41	885.396	5.51	885.396	3.108
886.398	1.732	886.398	1.15	886.398	0.179	886.398	0.14	886.398	0.114		886.398	19.768	886.398	14.708	886.398	8.732	886.398	7.426	886.398	6.416	886.398	5.539	886.398	3.117
887.401	1.723	887.401	1.155	887.401	0.188	887.401	0.132	887.401	0.119		887.401	19.91	887.401	14.798	887.401	8.778	887.401	7.449	887.401	6.444	887.401	5.569	887.401	3.157
888.403	1.721	888.403	1.162	888.403	0.201	888.403	0.129	888.403	0.118		888.403	20.018	888.403	14.863	888.403	8.782	888.403	7.472	888.403	6.482	888.403	5.581	888.403	3.185
889.406	1.711	889.406	1.181	889.406	0.176	889.406	0.118	889.406	0.117		889.406	20.175	889.406	14.959	889.406	8.828	889.406	7.515	889.406	6.53	889.406	5.618	889.406	3.226
890.409	1.711	890.409	1.166	890.409	0.173	890.409	0.115	890.409	0.121		890.409	20.386	890.409	15.118	890.409	8.875	890.409	7.548	890.409	6.585	890.409	5.665	890.409	3.27
891.411	1.707	891.411	1.18	891.411	0.176	891.411	0.106	891.411	0.094		891.411	20.54	891.411	15.202	891.411	8.915	891.411	7.608	891.411	6.626	891.411	5.682	891.411	3.304
892.414	1.718	892.414	1.18	892.414	0.18	892.414	0.1	892.414	0.091		892.414	20.632	892.414	15.271	892.414	8.915	892.414	7.632	892.414	6.652	892.414	5.715	892.414	3.325
893.416	1.713	893.416	1.173	893.416	0.191	893.416	0.103	893.416	0.075		893.416	20.711	893.416	15.343	893.416	8.968	893.416	7.654	893.416	6.681	893.416	5.742	893.416	3.346
894.419	1.726	894.419	1.167	894.419	0.213	894.419	0.092	894.419	0.056		894.419	20.735	894.419	15.368	894.419	8.966	894.419	7.651	894.419	6.668	894.419	5.758	894.419	3.352
895.422	1.704	895.422	1.175	895.422	0.214	895.422	0.095	895.422	0.054		895.422	20.792	895.422	15.401	895.422	8.988	895.422	7.66	895.422	6.699	895.422	5.776	895.422	3.349
896.424	1.701	896.424	1.185	896.424	0.206	896.424	0.109	896.424	0.074		896.424	20.828	896.424	15.44	896.424	9.012	896.424	7.641	896.424	6.713	896.424	5.785	896.424	3.343
897.427	1.691	897.427	1.188	897.427	0.189	897.427	0.101	897.427	0.072		897.427	20.784	897.427	15.372	897.427	9.001	897.427	7.633	897.427	6.689	897.427	5.756	897.427	3.324
898.429	1.697	898.429	1.2	898.429	0.189	898.429	0.111	898.429	0.084		898.429	20.788	898.429	15.365	898.429	8.977	898.429	7.605	898.429	6.675	898.429	5.734	898.429	3.305
899.432	1.68	899.432	1.189	899.432	0.188	899.432	0.127	899.432	0.098		899.432	20.827	899.432	15.372	899.432	8.976	899.432	7.588	899.432	6.685	899.432	5.718	899.432	3.277
900.435	1.7	900.435	1.186	900.435	0.201	900.435	0.135	900.435	0.106		900.435	20.749	900.435	15.349	900.435	8.959	900.435	7.539	900.435	6.645	900.435	5.697	900.435	3.252
901.437	1.697	901.437	1.174	901.437	0.2	901.437	0.137	901.437	0.111		901.437	20.69	901.437	15.308	901.437	8.935	901.437	7.517	901.437	6.631	901.437	5.697	901.437	3.242
902.44	1.707	902.44	1.178	902.44	0.224	902.44	0.146	902.44	0.114		902.44	20.639	902.44	15.299	902.44	8.907	902.44	7.472	902.44	6.621	902.44	5.669	902.44	3.229
903.442	1.679	903.442	1.168	903.442	0.238	903.442	0.135	903.442	0.107		903.442	20.569	903.442	15.282	903.442	8.88	903.442	7.438	903.442	6.597	903.442	5.645	903.442	3.223
904.445	1.681	904.445	1.17	904.445	0.262	904.445	0.147	904.445	0.088		904.445	20.474	904.445	15.243	904.445	8.865	904.445	7.412	904.445	6.549	904.445	5.621	904.445	3.214
905.448	1.657	905.448	1.16	905.448	0.267	905.448	0.144	905.448	0.098		905.448	20.397	905.448	15.148	905.448	8.821	905.448	7.385	905.448	6.531	905.448	5.595	905.448	3.174
906.45	1.643	906.45	1.154	906.45	0.279	906.45	0.146	906.45	0.085		906.45	20.334	906.45	15.139	906.45	8.79	906.45	7.348	906.45	6.471	906.45	5.541	906.45	3.146
907.453	1.623	907.453	1.151	907.453	0.28	907.453	0.143	907.453	0.088		907.453	20.286	907.453	15.057	907.453	8.806	907.453	7.335	907.453	6.469	907.453	5.524	907.453	3.129
908.455	1.634	908.455	1.146	908.455	0.266	908.455	0.166	908.455	0.094		908.455	20.162	908.455	14.929	908.455	8.785	908.455	7.284	908.455	6.419	908.455	5.48	908.455	3.07
909.458	1.597	909.458	1.12	909.458	0.256	909.458	0.152	909.458	0.101		909.458	20.028	909.458	14.927	909.458	8.758	909.458	7.231	909.458	6.388	909.458	5.428	909.458	3.083
910.461	1.609	910.461	1.126	910.461	0.256	910.461	0.165	910.461	0.097		910.461	20.09	910.461	14.946	910.461	8.713	910.461	7.235	910.461	6.415	910.461	5.448	910.461	3.104
911.463	1.604	911.463	1.134	911.463	0.266	911.463	0.154	911.463	0.086		911.463	20.019	911.463	14.943	911.463	8.759	911.463	7.218	911.463	6.412	911.463	5.443	911.463	3.112
912.466	1.619	912.466	1.137	912.466	0.261	912.466	0.18	912.466	0.058		912.466	20.064	912.466	15.056	912.466	8.77	912.466	7.223	912.466	6.412	912.466	5.492	912.466	3.114
913.468	1.615	913.468	1.153	913.468	0.272	913.468	0.176	913.468	0.044		913.468	20.128	913.468	15.129	913.468	8.804	913.468	7.265	913.468	6.414	913.468	5.547	913.468	3.142
914.471	1.627	914.471	1.177	914.471	0.255	914.471	0.164	914.471	0.069		914.471	20.168	914.471	15.071	914.471	8.796	914.471	7.271	914.471	6.419	914.471	5.589	914.471	3.11
915.474	1.59	915.474	1.174	915.474	0.22	915.474	0.136	915.474	0.05		915.474	20.001	915.474	15.042	915.474	8.827	915.474	7.209	915.474	6.35	915.474	5.536	915.474	3.085
916.476	1.595	916.476	1.148	916.476	0.214	916.476	0.143	916.476	0.087		916.476	19.949	916.476	14.928	916.476	8.729	916.476	7.169	916.476	6.297	916.476	5.53	916.476	3.051
917.479	1.566	917.479	1.152	917.479	0.214	917.479	0.118	917.479	0.12		917.479	19.838	917.479	14.876	917.479	8.662	917.479	7.167	917.479	6.239	917.479	5.481	917.479	3.063
918.481	1.561	918.481	1.116	918.481	0.191	918.481	0.099	918.481	0.137		918.481	19.835	918.481	14.909	918.481	8.606	918.481	7.126	918.481	6.222	918.481	5.451	918.481	3.049
919.484	1.578	919.484	1.101	919.484	0.193	919.484	0.112	919.484	0.093		919.484	19.878	919.484	14.949	919.484	8.58	919.484	7.152	919.484	6.235	919.484	5.443	919.484	3.073
920.487	1.587	920.487	1.095	920.487	0.22	920.487	0.128	920.487	0.084		920.487	19.867	920.487	14.924	920.487	8.559	920.487	7.187	920.487	6.219	920.487	5.436	920.487	3.099
921.489	1.572	921.489	1.107	921.489	0.192	921.489	0.134	921.489	0.049		921.489	20.014	921.489	15.03	921.489	8.613	921.489	7.247	921.489	6.284	921.489	5.485	921.489	3.135
922.492	1.599	922.492	1.111	922.492	0.194	922.492	0.182	922.492	0.025		922.492	19.961	922.492	14.95	922.492	8.622	922.492	7.211	922.492	6.256	922.492	5.46	922.492	3.088
923.494	1.575	923.494	1.12	923.494	0.193	923.494	0.184	923.494	0.011		923.494	19.894	923.494	14.875	923.494	8.601	923.494	7.225	923.494	6.24	923.494	5.433	923.494	3.134
924.497	1.554	924.497	1.118	924.497	0.203	924.497	0.198	924.497	0.013		924.497	19.844	924.497	14.803	924.497	8.596	924.497	7.233	924.497	6.22	924.497	5.438	924.497	3.134
925.5	1.539	925.5	1.115	925.5	0.2	925.5	0.173	925.5	0		925.5	19.659	925.5	14.668	925.5	8.561	925.5	7.168	925.5	6.184	925.5	5.416	925.5	3.134
926.502	1.56	926.502	1.11	926.502	0.197	926.502	0.192	926.502	0.029		926.502	19.402	926.502	14.446	926.502	8.45	926.502	7.089	926.502	6.07	926.502	5.339	926.502	3.09
927.505	1.514	927.505	1.063	927.505	0.159	927.505	0.147	927.505	0.028		927.505	19.204	927.505	14.249	927.505	8.358	927.505	7.008	927.505	6.037	927.505	5.316	927.505	3.125
928.507	1.543	928.507	1.06	928.507	0.158	928.507	0.163	928.507	0.039		928.507	19.035	928.507	14.155	928.507	8.273	928.507	6.973	928.507	6	928.507	5.303	928.507	3.132
929.51	1.533	929.51	1.061	929.51	0.128	929.51	0.178	929.51	0.042		929.51	18.919	929.51	14.132	929.51	8.247	929.51	6.919	929.51	5.962	929.51	5.259	929.51	3.14
930.513	1.547	930.513	1.032	930.513	0.107	930.513	0.19	930.513	0.04		930.513	18.875	930.513	14.071	930.513	8.219	930.513	6.918	930.513	5.993	930.513	5.226	930.513	3.139
931.515	1.526	931.515	1.036	931.515	0.171	931.515	0.139	931.515	-0.027		931.515	18.762	931.515	13.977	931.515	8.176	931.515	6.879	931.515	5.98	931.515	5.177	931.515	3.122
932.518	1.559	932.518	1.052	932.518	0.124	932.518	0.143	932.518	-0.014		932.518	18.622	932.518	13.952	932.518	8.131	932.518	6.877	932.518	5.896	932.518	5.148	932.518	3.093
933.52	1.498	933.52	1.038	933.52	0.131	933.52	0.135	933.52	-0.053		933.52	18.315	933.52	13.673	933.52	8.118	933.52	6.786	933.52	5.806	933.52	5.091	933.52	3.015
934.523	1.458	934.523	1.025	934.523	0.132	934.523	0.105	934.523	-0.016		934.523	18.001	934.523	13.385	934.523	7.968	934.523	6.684	934.523	5.69	934.523	5.035	934.523	2.917
935.526	1.428	935.526	1.11	935.526	0.181	935.526	0.086	935.526	-0.04		935.526	17.751	935.526	13.193	935.526	7.877	935.526	6.628	935.526	5.607	935.526	5.005	935.526	2.833
936.528	1.438	936.528	1.091	936.528	0.147	936.528	0.158	936.528	0.048		936.528	17.493	936.528	13.031	936.528	7.798	936.528	6.521	936.528	5.551	936.528	4.97	936.528	2.85
937.531	1.407	937.531	1.039	937.531	0.245	937.531	0.143	937.531	0.002		937.531	17.121	937.531	12.744	937.531	7.64	937.531	6.405	937.531	5.474	937.531	4.868	937.531	2.774
938.533	1.424	938.533	1.005	938.533	0.314	938.533	0.193	938.533	0.025		938.533	16.925	938.533	12.675	938.533	7.525	938.533	6.359	938.533	5.413	938.533	4.794	938.533	2.734
939.536	1.435	939.536	0.999	939.536	0.288	939.536	0.12	939.536	-0.053		939.536	16.742	939.536	12.525	939.536	7.459	939.536	6.265	939.536	5.378	939.536	4.772	939.536	2.749
940.539	1.475	940.539	0.975	940.539	0.294	940.539	0.19	940.539	-0.007		940.539	16.489	940.539	12.282	940.539	7.342	940.539	6.143	940.539	5.278	940.539	4.728	940.539	2.743
941.541	1.398	941.541	0.935	941.541	0.255	941.541	0.085	941.541	-0.109		941.541	16.293	941.541	12.123	941.541	7.267	941.541	6.088	941.541	5.235	941.541	4.672	941.541	2.703
942.544	1.405	942.544	1.015	942.544	0.201	942.544	0.107	942.544	-0.07		942.544	16.443	942.544	12.155	942.544	7.386	942.544	6.076	942.544	5.332	942.544	4.686	942.544	2.76
943.546	1.463	943.546	1.087	943.546	0.09	943.546	0.063	943.546	-0.104		943.546	16.383	943.546	11.979	943.546	7.337	943.546	6.033	943.546	5.326	943.546	4.673	943.546	2.789
944.549	1.498	944.549	1.08	944.549	0.163	944.549	0.069	944.549	-0.077		944.549	16.4	944.549	11.975	944.549	7.364	944.549	6.058	944.549	5.327	944.549	4.66	944.549	2.768
945.552	1.523	945.552	1.041	945.552	0.192	945.552	0.085	945.552	-0.052		945.552	16.482	945.552	12.011	945.552	7.423	945.552	6.106	945.552	5.347	945.552	4.733	945.552	2.741
946.554	1.584	946.554	1.144	946.554	0.214	946.554	0.158	946.554	-0.017		946.554	16.755	946.554	12.182	946.554	7.507	946.554	6.251	946.554	5.451	946.554	4.788	946.554	2.818
947.557	1.556	947.557	1.154	947.557	0.278	947.557	0.184	947.557	-0.003		947.557	16.696	947.557	12.155	947.557	7.464	947.557	6.223	947.557	5.404	947.557	4.785	947.557	2.846
948.559	1.512	948.559	1.148	948.559	0.305	948.559	0.134	948.559	0.013		948.559	17.043	948.559	12.458	948.559	7.587	948.559	6.3	948.559	5.425	948.559	4.91	948.559	2.809
949.562	1.455	949.562	1.226	949.562	0.33	949.562	0.213	949.562	-0.013		949.562	17.057	949.562	12.456	949.562	7.698	949.562	6.356	949.562	5.495	949.562	4.913	949.562	2.826
950.565	1.462	950.565	1.284	950.565	0.337	950.565	0.196	950.565	-0.036		950.565	17.283	950.565	12.711	950.565	7.697	950.565	6.382	950.565	5.551	950.565	4.902	950.565	2.875
951.567	1.493	951.567	1.222	951.567	0.365	951.567	0.2	951.567	-0.012		951.567	17.188	951.567	12.581	951.567	7.736	951.567	6.296	951.567	5.47	951.567	4.905	951.567	2.771
952.57	1.521	952.57	1.19	952.57	0.365	952.57	0.159	952.57	-0.065		952.57	17.24	952.57	12.593	952.57	7.76	952.57	6.334	952.57	5.492	952.57	4.953	952.57	2.743
953.572	1.532	953.572	1.203	953.572	0.42	953.572	0.211	953.572	-0.052		953.572	17.092	953.572	12.518	953.572	7.73	953.572	6.301	953.572	5.463	953.572	4.877	953.572	2.767
954.575	1.592	954.575	1.192	954.575	0.367	954.575	0.213	954.575	-0.03		954.575	17.015	954.575	12.524	954.575	7.574	954.575	6.187	954.575	5.407	954.575	4.755	954.575	2.801
955.578	1.48	955.578	1.096	955.578	0.304	955.578	0.116	955.578	-0.048		955.578	16.695	955.578	12.269	955.578	7.507	955.578	6.085	955.578	5.29	955.578	4.667	955.578	2.773
956.58	1.441	956.58	1.115	956.58	0.309	956.58	0.128	956.58	-0.067		956.58	16.669	956.58	12.17	956.58	7.354	956.58	6.075	956.58	5.237	956.58	4.63	956.58	2.725
957.583	1.455	957.583	1.129	957.583	0.272	957.583	0.078	957.583	-0.033		957.583	16.573	957.583	12.093	957.583	7.238	957.583	6.014	957.583	5.152	957.583	4.565	957.583	2.692
958.585	1.428	958.585	1.13	958.585	0.184	958.585	0.062	958.585	-0.059		958.585	16.384	958.585	11.886	958.585	7.105	958.585	5.944	958.585	5.107	958.585	4.488	958.585	2.611
959.588	1.408	959.588	1.101	959.588	0.164	959.588	0.06	959.588	-0.026		959.588	16.277	959.588	11.718	959.588	7.119	959.588	5.93	959.588	5.064	959.588	4.552	959.588	2.514
960.591	1.378	960.591	1.127	960.591	0.261	960.591	0.092	960.591	-0.018		960.591	16.273	960.591	11.697	960.591	7.128	960.591	5.895	960.591	5.06	960.591	4.542	960.591	2.498
961.593	1.359	961.593	1.105	961.593	0.239	961.593	0.038	961.593	-0.012		961.593	16.101	961.593	11.697	961.593	7.16	961.593	5.829	961.593	5.042	961.593	4.51	961.593	2.52
962.596	1.284	962.596	1.106	962.596	0.257	962.596	0.106	962.596	-0.028		962.596	16.046	962.596	11.685	962.596	7.2	962.596	5.835	962.596	5.045	962.596	4.503	962.596	2.464
